# Supplementary material for: A data-driven generative strategy to avoid reward hacking in multi-objective molecular design
Source: Nat Commun. 2025 Mar 11;16:2409. doi: 10.1038/s41467-025-57582-3 (PMC11897179; doi:10.1038/s41467-025-57582-3)
Supplement: Supplementary file 3 — Source Data [file 41467_2025_57582_MOESM3_ESM.xlsx]

## Sheet: Fig. 3a
Prop. Inhibitory activity	Prop. Metabolic stability	Prop. Permeability	Rel. Inhibitory activity	Rel. Metabolic stability	Rel. Permeability		Threshold	Inhibitory activity	Metabolic stability	Permeability
0.297536	0.404434	1	0.244186	0.278689	0.278689			0.66	0.55	0.43
0.203187	0.42881	0.765226	0.344262	0.389831	0.389831
0.262818	0.746214	0.999808	0.482759	0.285714	0.285714
0.282801	0.890195	0.912012	0.270492	0.225806	0.293578
0.304116	0.615581	0.940162	0.314607	0.268817	0.282051
0.262428	0.225536	0.999692	0.289474	0.306452	0.306452
0.232421	0.989895	0.889763	0.350877	0.354839	0.393443
0.358395	0.831357	1	0.32	0.261905	0.271739
0.211502	0.817067	0.970882	0.240385	0.376623	0.376623
0.116439	0.537891	1	0.297619	0.31746	0.31746
0.739879	0.977633	0.998334	0.246154	0.231707	0.261364
0.219059	0.567866	0.999677	0.352941	0.384615	0.545455
0.218225	0.751093	0.998106	0.294118	0.283019	0.309859
0.192643	0.999971	1	0.33871	0.322034	0.322034
0.310133	0.847472	0.911776	0.254717	0.414634	0.414634
0.159781	0.406184	1	0.349206	0.4375	0.4375
0.297624	1	1	0.293103	0.333333	0.333333
0.202173	0.800573	1	0.357143	0.33871	0.33871
0.329215	0.42287	1	0.282051	0.272727	0.272727
0.191293	0.89117	0.893262	0.268041	0.345238	0.277778
0.290564	0.503358	0.999844	0.27957	0.304878	0.304878
0.265905	0.231594	0.96455	0.267606	0.257576	0.28169
0.283492	0.98041	0.821362	0.353846	0.388889	0.369863
0.303333	0.741893	1	0.317647	0.375	0.40625
0.23097	0.465768	0.881162	0.344828	0.325	0.3
0.32554	0.44183	0.984525	0.360465	0.33871	0.33871
0.39952	0.668086	0.791648	0.333333	0.293333	0.271605
0.283789	0.708649	1	0.290323	0.297872	0.291667
0.15216	0.239739	0.983939	0.307692	0.333333	0.333333
0.232607	0.810728	0.922995	0.385965	0.310811	0.310811
0.19382	0.0207847	1	0.4	0.352941	0.352941
0.131703	0.0558822	1	0.315068	0.327869	0.338462
0.37671	0.988809	1	0.319444	0.393443	0.393443
0.399886	1	1	0.36	0.333333	0.341463
0.460736	0.963995	0.945644	0.325	0.309091	0.326923
0.268585	0.0402303	0.976231	0.32967	0.338235	0.298701
0.214412	0.508419	0.976069	0.333333	0.254545	0.282828
0.26037	0.972399	1	0.272727	0.291667	0.277778
0.257205	1	0.693115	0.27381	0.355263	0.355263
0.281117	0.174943	0.962268	0.266667	0.323077	0.34375
0.11521	0.987834	1	0.192982	0.196429	0.25
0.215116	0.407982	1	0.243902	0.461538	0.358974
0.125877	0.766022	1	0.428571	0.372549	0.372549
0.140918	0.255539	1	0.267442	0.338235	0.338235
0.258769	0.67934	0.868827	0.301205	0.405063	0.405063
0.266209	0.402758	0.967869	0.283784	0.31746	0.309091
0.189052	0.944798	1	0.294118	0.277778	0.263158
0.290342	0.360093	1	0.45977	0.341463	0.355556
0.333902	0.984347	0.776266	0.25	0.26087	0.342857
0.320112	0.897637	1	0.304878	0.267606	0.317073
0.169104	0.966578	0.999162	0.4125	0.382353	0.382353
0.125731	0.45943	1	0.197531	0.272727	0.362069
0.241948	0.119444	1	0.289157	0.242857	0.271605
0.424898	0.593228	0.967948	0.217822	0.230769	0.258427
0.198022	0.52219	1	0.356164	0.372881	0.372881
0.291048	0.110188	0.964045	0.343284	0.338235	0.378378
0.227578	0.901436	0.959199	0.213483	0.247059	0.235294
0.114863	0.620961	1	0.296296	0.4	0.4
0.188806	0.215061	0.968436	0.23913	0.24359	0.269231
0.287987	0.520357	0.790484	0.395062	0.322581	0.322581
0.20315	0.440926	1	0.271739	0.271739	0.271739
0.251198	0.227338	1	0.358974	0.323529	0.319444
0.31738	0.768414	0.861322	0.2875	0.265823	0.280899
0.309208	0.981077	1	0.301887	0.372093	0.372093
0.774756	0.941999	0.8087	0.373333	0.373333	0.318182
0.171397	0.733981	1	0.328767	0.274725	0.305263
0.236944	1	0.92039	0.2875	0.418919	0.345455
0.301788	0.459881	0.91089	0.387097	0.235294	0.257143
0.251869	0.514008	0.946931	0.323077	0.350877	0.290323
0.286197	1	0.84859	0.272727	0.297619	0.274725
0.207668	0.900937	1	0.246575	0.27027	0.253521
0.392298	0.833419	1	0.252427	0.260417	0.284314
0.225515	0.551697	0.991576	0.274194	0.30137	0.329114
0.139287	0.113325	0.938349	0.277778	0.333333	0.307692
0.293656	0.653927	1	0.294118	0.263736	0.291139
0.314946	0.63248	0.972784	0.287671	0.316456	0.306452
0.222752	0.508777	1	0.30137	0.28125	0.275862
0.246899	0.0738947	1	0.389831	0.328767	0.328767
0.202274	0.161112	0.990463	0.283951	0.25974	0.369863
0.134057	0.91104	0.897241	0.388889	0.34	0.367647
0.211146	0.596137	1	0.30303	0.38806	0.344828
0.170758	0.969761	1	0.318182	0.315068	0.315068
0.187778	1	1	0.223684	0.396552	0.245614
0.212166	0.32589	0.728232	0.315789	0.255556	0.25
0.253816	0.0802185	1	0.388889	0.279412	0.25974
0.15754	0.60587	1	0.28169	0.223881	0.195122
0.174389	0.488868	1	0.456522	0.487805	0.418605
0.399445	0.707503	0.973813	0.333333	0.338462	0.338462
0.143962	0.708702	0.934899	0.280488	0.35	0.288889
0.29373	0.438331	1	0.308824	0.306452	0.306452
0.12328	0.576545	0.951269	0.315789	0.349206	0.311111
0.142769	0.0170087	0.998203	0.349206	0.385965	0.328358
0.329221	0.998556	0.932179	0.242105	0.25974	0.318841
0.260659	0.342533	1	0.327273	0.345455	0.322581
0.328574	0.658322	0.986791	0.282609	0.297619	0.253521
0.15245	0.580701	0.877547	0.238095	0.307692	0.307692
0.124569	0.989536	1	0.278689	0.431373	0.431373
0.261082	0.530896	0.973667	0.213675	0.240385	0.240385
0.188085	0.464721	0.95905	0.241758	0.240506	0.25641
0.329245	1	0.956774	0.283019	0.284091	0.277778
0.478092	0.0573092	0.937357	0.3	0.277778	0.272727
0.154155	0.59427	0.943142	0.378788	0.295775	0.356164
0.262697	0.515028	1	0.257143	0.323944	0.323944
0.260639	0.864285	0.998086	0.28125	0.253012	0.253012
0.307124	0.42136	1	0.378378	0.392405	0.392405
0.149511	0.297138	0.997205	0.242424	0.314815	0.322034
0.152418	0.999435	0.936546	0.338235	0.323077	0.339286
0.205441	0.177889	0.999912	0.26506	0.3125	0.3125
0.137468	0.215125	0.986946	0.358974	0.394366	0.394366
0.238487	0.246653	1	0.397059	0.344262	0.384615
0.176836	0.917242	1	0.333333	0.304348	0.304348
0.224813	0.151333	0.999757	0.333333	0.304348	0.338462
0.197159	0.830263	0.997494	0.346939	0.241935	0.27451
0.29825	1	0.993506	0.298507	0.3	0.3
0.21404	0.560893	0.878384	0.25974	0.307692	0.308642
0.295088	0.996744	1	0.269841	0.254237	0.254237
0.251097	0.672741	0.999903	0.240964	0.292308	0.292308
0.173664	0.340919	0.785704	0.295918	0.302326	0.302326
0.293057	1	0.783445	0.287129	0.296703	0.325843
0.243962	0.206571	0.99422	0.313433	0.308824	0.322034
0.394235	0.492763	0.984867	0.283333	0.274194	0.277108
0.178074	0.899714	1	0.283019	0.333333	0.333333
0.220271	0.343452	1	0.257143	0.235294	0.229508
0.192953	1	1	0.258065	0.296296	0.333333
0.308112	0.186091	0.807619	0.322034	0.309091	0.347222
0.113912	0.793632	0.999754	0.287879	0.285714	0.272727
0.361701	0.287153	1	0.361111	0.276596	0.306667
0.121123	1	1	0.357143	0.267442	0.267442
0.228747	1	1	0.28	0.302632	0.27027
0.506779	1	0.878844	0.30137	0.315068	0.315068
0.212815	0.680569	1	0.411765	0.375	0.328767
0.19359	0.567335	0.955562	0.314286	0.309859	0.338028
0.161591	0.698132	1	0.227848	0.287671	0.258621
0.510292	1	0.972769	0.366667	0.291139	0.285714
0.281224	0.1975	0.995604	0.285714	0.52	0.298969
0.331187	1	0.965174	0.356164	0.404762	0.355556
0.40233	0.999868	0.992324	0.325301	0.259615	0.3125
0.261862	0.803105	0.913719	0.28	0.333333	0.337662
0.140117	0.263317	1	0.285714	0.380282	0.380282
0.357254	0.962009	0.917139	0.287129	0.315315	0.252525
0.52046	0.651555	1	0.338462	0.31746	0.333333
0.157871	0.883012	1	0.315789	0.323077	0.323077
0.169072	0.288416	0.998188	0.389831	0.345455	0.345455
0.237213	0.174701	1	0.292308	0.301587	0.294118
0.203028	0.994991	1	0.292683	0.238095	0.314286
0.141102	0.879616	0.996748	0.363636	0.444444	0.444444
0.158258	0.110863	0.988581	0.350877	0.338983	0.338983
0.165349	0.982421	1	0.166667	0.203704	0.224138
0.312688	0.748748	1	0.42029	0.273973	0.32
0.30693	0.794372	0.976209	0.25	0.236364	0.242857
0.189187	0.63603	1	0.181818	0.24	0.244898
0.234042	0.527771	0.873116	0.292929	0.269663	0.234568
0.360457	0.869927	0.926187	0.223404	0.215909	0.310345
0.19578	0.598302	1	0.369565	0.296296	0.327586
0.200437	0.00439657	1	0.316667	0.307692	0.292308
0.150327	0.973692	1	0.358209	0.274194	0.263158
0.1182	0.360072	1	0.333333	0.339286	0.339286
0.134581	0.48675	0.995675	0.283784	0.285714	0.233766
0.209868	0.752889	1	0.351351	0.288136	0.333333
0.239199	1	1	0.256757	0.271186	0.271186
0.336273	0.0849268	1	0.45098	0.287671	0.256757
0.153077	0.201597	1	0.369863	0.391304	0.391304
0.119453	0.323513	1	0.413793	0.392157	0.372881
0.213821	0.822672	0.999966	0.376812	0.375	0.545455
0.313949	0.711475	0.704325	0.301887	0.260274	0.271739
0.213331	1	1	0.365854	0.22807	0.3
0.192649	1	0.95622	0.327273	0.381818	0.381818
0.255212	0.978128	0.945398	0.363636	0.267442	0.316456
0.14489	0.637121	1	0.297297	0.295082	0.295082
0.310247	0.386373	0.963439	0.280899	0.276596	0.273973
0.384638	0.676531	1	0.292308	0.303571	0.303571
0.267787	0.161962	0.757272	0.296703	0.237624	0.22
0.14245	0.984127	1	0.268657	0.376623	0.337838
0.301828	0.634805	1	0.383333	0.25	0.25
0.144621	0.611125	0.86522	0.2	0.2	0.26087
0.1205	0.991067	0.868806	0.351852	0.403509	0.403509
0.257058	1	0.934724	0.266667	0.306667	0.25
0.166501	0.0817001	1	0.301587	0.311475	0.311475
0.197709	0.280305	1	0.258065	0.264706	0.264706
0.246674	0.787095	1	0.240506	0.296296	0.296703
0.206596	0.450847	1	0.327869	0.245283	0.294118
0.370577	0.650781	1	0.236842	0.263736	0.27907
0.242233	0.716944	1	0.245098	0.253165	0.228261
0.282548	0.971392	0.704397	0.204819	0.217949	0.242105
0.294546	0.000354786	1	0.267606	0.409091	0.385714
0.15419	0.90435	0.990339	0.338983	0.313725	0.313725
0.136113	0.610598	1	0.275862	0.231707	0.275
0.220613	0.274897	1	0.30137	0.301887	0.301887
0.180118	0.795878	1	0.266667	0.316667	0.313433
0.180642	0.626705	0.997861	0.280488	0.267606	0.381579
0.353069	0.529844	0.93276	0.28169	0.309859	0.309859
0.29894	0.887989	0.993401	0.32	0.27	0.264368
0.165307	0.880429	0.99586	0.287234	0.27381	0.317647
0.167901	0.846658	1	0.294118	0.293103	0.35
0.155916	0.26266	1	0.309091	0.395833	0.395833
0.212164	0.239744	1	0.360656	0.30303	0.393939
0.227069	0.495784	0.994017	0.320988	0.264706	0.264706
0.264406	1	0.977626	0.288462	0.296296	0.315789
0.237869	0.436154	0.923566	0.388889	0.276923	0.30303
0.350764	0.390239	1	0.25	0.358209	0.358209
0.297409	0.717044	0.994121	0.197674	0.197674	0.176471
0.170982	0.996239	0.816505	0.296703	0.301075	0.27907
0.204612	0.973152	0.930173	0.228916	0.219178	0.259259
0.26789	0.459988	1	0.385965	0.349206	0.349206
0.340605	0.26345	1	0.214286	0.308642	0.308642
0.382362	1	0.995954	0.32	0.289157	0.289157
0.30964	0.138849	0.993333	0.350877	0.293103	0.293103
0.236645	0.849954	1	0.263158	0.352113	0.298851
0.125897	0.97191	1	0.372549	0.454545	0.454545
0.257512	0.186454	0.969394	0.278846	0.265823	0.277228
0.320141	0.321978	1	0.287671	0.294118	0.294118
0.266709	0.210146	1	0.333333	0.405405	0.380952
0.369526	0.333441	0.986743	0.305263	0.3	0.270833
0.247661	0.926982	0.815707	0.442857	0.328358	0.325
0.174257	0.981336	0.876895	0.5	0.323077	0.323077
0.422332	1	1	0.351351	0.313433	0.313433
0.153742	0.869964	1	0.488889	0.245283	0.266667
0.368687	0.989076	0.72291	0.337349	0.46	0.46
0.194846	0.999018	1	0.315789	0.290323	0.275
0.313285	0.571764	0.815435	0.270833	0.287879	0.287879
0.244723	0.698912	0.974334	0.296296	0.4375	0.4375
0.20347	0.975494	1	0.186441	0.215686	0.232558
0.162249	0.511277	1	0.242857	0.320513	0.304348
0.131917	0.441146	1	0.350877	0.514286	0.514286
0.222049	0.999834	1	0.282051	0.266667	0.266667
0.297862	0.826229	0.74719	0.316456	0.333333	0.368421
0.248079	0.913961	0.998999	0.264368	0.282609	0.326087
0.227765	0.803097	1	0.333333	0.318841	0.285714
0.279408	0.796754	0.95175	0.293333	0.263158	0.304878
0.131115	0.966858	1	0.166667	0.194444	0.235294
0.3571	0.649797	0.998907	0.337662	0.259259	0.2625
0.180929	0.928248	0.910815	0.258621	0.358974	0.320755
0.231587	0.99996	1	0.25641	0.3	0.293478
0.151542	0.700134	1	0.295455	0.458333	0.458333
0.206935	0.838387	0.957868	0.253731	0.2625	0.327273
0.28768	0.493081	0.984927	0.284091	0.25	0.263158
0.144337	0.066105	1	0.268657	0.28125	0.304878
0.234039	0.0981364	0.996886	0.333333	0.381818	0.381818
0.27522	0.780519	0.999265	0.383721	0.267442	0.267442
0.200731	0.0184484	1	0.291667	0.2375	0.246753
0.18758	0.919861	1	0.27027	0.28125	0.307692
0.161917	0.333901	0.997728	0.206897	0.266667	0.294118
0.348321	0.319473	0.996994	0.263889	0.25974	0.261905
0.196872	0.53075	0.965537	0.313433	0.266667	0.24359
0.389159	0.866823	1	0.274194	0.38	0.38
0.174745	0.878817	1	0.283333	0.240741	0.276596
0.147494	0.247058	0.938502	0.31746	0.380952	0.380952
0.187762	0.417516	0.996638	0.339286	0.326531	0.365385
0.0871443	0.971168	0.96152	0.309091	0.3	0.3
0.179984	1	0.952357	0.222222	0.226415	0.222222
0.203945	0.684436	0.999858	0.358974	0.358209	0.351351
0.164127	1	1	0.327586	0.346939	0.346939
0.397268	0.69281	0.905424	0.263158	0.306452	0.25
0.308828	1	0.91747	0.28169	0.315068	0.306667
0.232702	0.930954	0.986484	0.264706	0.280702	0.280702
0.15703	0.565922	0.98724	0.271186	0.27451	0.268293
0.234832	1	1	0.333333	0.348837	0.348837
0.139254	0.216486	1	0.310811	0.333333	0.333333
0.141651	0.470227	1	0.269663	0.231707	0.282051
0.222818	1	0.673773	0.222222	0.266667	0.266667
0.278185	0.256885	0.730117	0.333333	0.315789	0.315789
0.266928	0.23475	0.998885	0.258929	0.231579	0.247619
0.281513	0.408897	0.952142	0.27381	0.305556	0.305556
0.193342	0.71033	1	0.202128	0.280488	0.280488
0.175613	0.1497	1	0.25	0.382979	0.382979
0.202093	1	0.957173	0.268041	0.253012	0.27381
0.161124	0.724714	1	0.192982	0.237288	0.266667
0.396781	0.748288	0.962799	0.25	0.246377	0.290323
0.161308	1	1	0.333333	0.266667	0.30137
0.226338	0.959564	0.808054	0.264151	0.284314	0.314815
0.3091	1	0.912283	0.282353	0.298701	0.298701
0.202547	0.959181	1	0.287879	0.289855	0.289855
0.306134	0.849729	0.944234	0.383721	0.272727	0.329897
0.26771	0.869446	0.978155	0.263158	0.275	0.276316
0.443512	0.261114	0.786237	0.266667	0.338462	0.329114
0.298234	0.526405	0.977873	0.284615	0.22807	0.242718
0.206583	0.863179	0.989342	0.257143	0.271739	0.287234
0.215067	0.621531	0.969828	0.327273	0.288462	0.288462
0.379687	0.595118	0.898845	0.231707	0.328571	0.323944
0.30454	0.472164	0.999989	0.28125	0.25974	0.227273
0.291306	0.518161	0.8954	0.287879	0.311688	0.280702
0.233954	0.618935	1	0.289157	0.255102	0.25
0.371751	0.344658	1	0.441558	0.313253	0.337209
0.143792	1	0.998135	0.306452	0.354839	0.306122
0.224867	0.885769	1	0.333333	0.276596	0.2875
0.144443	0.978967	0.999998	0.25	0.177419	0.196429
0.363382	0.677805	1	0.3125	0.294118	0.294118
0.319662	0.979315	0.895515	0.25641	0.348485	0.348485
0.182794	0.859502	0.994058	0.333333	0.338983	0.471698
0.238283	0.605404	0.981934	0.207792	0.304348	0.280899
0.192001	0.954476	0.927334	0.265823	0.216867	0.277778
0.317584	0.498944	0.986631	0.329897	0.297619	0.351648
0.300733	0.992749	0.855828	0.28169	0.235294	0.25
0.183192	0.639588	1	0.256757	0.296296	0.263889
0.157313	0.0420309	0.949131	0.27907	0.305263	0.279412
0.239505	0.563301	0.91337	0.387097	0.395833	0.416667
0.300589	0.552205	1	0.338983	0.442308	0.442308
0.176689	0.798589	1	0.236842	0.294118	0.262295
0.183071	0.501681	0.777527	0.326087	0.245283	0.238095
0.166531	0.909636	1	0.237288	0.26	0.26
0.223785	0.336837	1	0.290909	0.311111	0.311111
0.363609	0.464996	0.999809	0.291667	0.257143	0.34375
0.159296	0.547323	0.878751	0.246753	0.285714	0.315789
0.170054	0.959414	1	0.166667	0.205128	0.205128
0.185507	0.115646	0.92112	0.282609	0.352113	0.274194
0.300679	1	0.995377	0.257143	0.273973	0.301587
0.220076	0.995169	1	0.287671	0.246914	0.274725
0.161766	0.45138	0.996232	0.26506	0.294118	0.265823
0.139739	0.613306	0.985481	0.218391	0.207792	0.22449
0.276527	0.842959	1	0.239583	0.257576	0.257576
0.17233	0.553836	0.962304	0.316327	0.316327	0.323529
0.377383	0.468618	0.999776	0.253012	0.358491	0.306452
0.171537	0.749346	1	0.351351	0.380952	0.408451
0.270607	0.144126	1	0.25	0.26087	0.273585
0.145526	0.977311	0.899988	0.255319	0.333333	0.333333
0.384597	0.50415	0.902221	0.208333	0.235294	0.225806
0.283836	0.291081	1	0.214286	0.193548	0.210526
0.45375	0.0108607	0.974988	0.303371	0.328767	0.328767
0.430751	0.504895	0.933486	0.247619	0.284211	0.277228
0.135619	0.670884	1	0.333333	0.315789	0.315789
0.194179	0.291373	0.999228	0.351852	0.257143	0.3
0.271948	0.320953	0.982848	0.244186	0.238636	0.225352
0.289458	0.293185	1	0.206897	0.2	0.25641
0.29306	0.169044	0.928996	0.268041	0.261538	0.261538
0.220095	0.811168	0.999962	0.297619	0.304348	0.315068
0.269476	0.598334	0.994433	0.316667	0.4	0.309091
0.254195	0.181232	1	0.355932	0.3	0.298246
0.306451	0.735144	0.993598	0.270588	0.261905	0.272727
0.239525	0.0317489	0.927334	0.333333	0.371429	0.3125
0.295202	0.437938	1	0.333333	0.3	0.373333
0.268686	0.586506	1	0.225352	0.235955	0.234375
0.196939	0.954044	0.980869	0.289855	0.254902	0.254902
0.292427	0.635691	1	0.307692	0.238806	0.253165
0.309753	0.551473	1	0.285714	0.338983	0.338983
0.269847	0.497203	0.99975	0.354167	0.362069	0.326531
0.166673	0.60966	1	0.365079	0.333333	0.347222
0.301323	0.977456	1	0.235294	0.272727	0.272727
0.328482	1	1	0.290909	0.306122	0.306122
0.232288	1	1	0.246753	0.358209	0.333333
0.370575	0.930521	0.961171	0.277108	0.234568	0.234568
0.124737	0.946149	1	0.337838	0.322222	0.305556
0.221685	0.8381	1	0.301205	0.28	0.271429
0.397977	0.944291	1	0.3	0.261538	0.261538
0.152286	0.377012	0.979617	0.3125	0.32	0.325
0.254811	0.380926	1	0.333333	0.409091	0.44
0.126886	0.0520976	0.910334	0.271186	0.289474	0.308824
0.165936	0.873348	1	0.4	0.4	0.4
0.282341	0.964574	0.998916	0.344828	0.34	0.34
0.219633	0.73913	0.687995	0.282353	0.271739	0.302326
0.220409	0.996989	0.992043	0.276923	0.19403	0.214286
0.192217	0.186419	0.973414	0.333333	0.293103	0.293103
0.187972	0.389329	0.882298	0.25	0.25	0.247312
0.202295	0.218605	0.791298	0.297297	0.25	0.267442
0.186985	0.84708	0.865788	0.301587	0.301587	0.227273
0.374866	1	1	0.25	0.246154	0.196721
0.265712	0.530012	1	0.296875	0.3125	0.3125
0.188492	0.144141	0.987327	0.303371	0.324675	0.324675
0.297013	0.817939	1	0.289855	0.272727	0.315789
0.247551	0.61239	0.946862	0.336842	0.416667	0.416667
0.23226	1	0.873864	0.30303	0.295082	0.350877
0.178899	0.0991614	0.994332	0.240741	0.230088	0.221477
0.170504	0.0590183	0.999235	0.342857	0.329114	0.288136
0.112097	0.952821	0.985276	0.384615	0.301587	0.421875
0.168858	0.240677	1	0.258065	0.275362	0.283784
0.221454	0.714054	0.833583	0.506849	0.473684	0.473684
0.137529	0.590015	0.742958	0.268293	0.267606	0.247191
0.288031	0.766299	0.988765	0.341463	0.241379	0.259259
0.220331	0.973376	0.849862	0.252747	0.247059	0.207207
0.203146	0.255727	0.985961	0.282609	0.28125	0.305556
0.309869	0.683668	0.892967	0.348485	0.40625	0.373333
0.1875	0.537212	1	0.25	0.24	0.230769
0.306803	0.982642	0.999877	0.307692	0.396552	0.396552
0.171892	0.955853	0.996109	0.265306	0.285714	0.25
0.358407	0.437324	0.974753	0.343284	0.350649	0.294118
0.154353	0.662205	1	0.364865	0.246154	0.246154
0.14158	0.804585	0.938303	0.27381	0.283019	0.283019
0.155942	0.438718	0.860581	0.258065	0.344262	0.344262
0.260671	0.998466	1	0.285714	0.303797	0.262295
0.243184	0.994105	0.971309	0.311828	0.324324	0.324324
0.248823	0.347886	0.994689	0.25	0.293478	0.291262
0.163821	0.44456	1	0.338983	0.290323	0.311111
0.161542	0.584251	1	0.480769	0.326923	0.267606
0.263584	0.737348	1	0.554217	0.295918	0.40404
0.21099	0.37668	0.996548	0.349206	0.412698	0.4
0.169218	0.62267	1	0.372881	0.301587	0.301587
0.214458	0.0918394	0.999769	0.305556	0.318182	0.318182
0.25921	0.634609	1	0.313253	0.45614	0.45614
0.229423	0.442322	1	0.252747	0.270588	0.261682
0.173542	0.817824	1	0.3125	0.314286	0.314286
0.158938	0.632218	1	0.310345	0.325	0.297297
0.246314	0.430833	0.90693	0.373134	0.285714	0.263889
0.175661	0.4616	0.998441	0.333333	0.333333	0.333333
0.31893	0.222352	1	0.338235	0.242424	0.242424
0.20062	0.481475	0.923927	0.253968	0.261538	0.289855
0.107391	0.765116	1	0.258065	0.26087	0.275
0.354939	0.0824	1	0.298507	0.296875	0.296875
0.171801	0.864031	1	0.347222	0.344828	0.42623
0.328607	0.847452	0.999964	0.254545	0.241758	0.305882
0.371299	0.620197	0.919349	0.412698	0.307692	0.323944
0.290349	0.999103	1	0.296875	0.280702	0.280702
0.116179	0.539643	0.919395	0.431373	0.3125	0.3125
0.433823	0.233249	1	0.274725	0.246914	0.260417
0.476127	0.973195	0.988199	0.388889	0.256757	0.256757
0.241367	0.0614859	1	0.329268	0.325	0.287356
0.244728	1	1	0.227273	0.290909	0.290909
0.235248	0.307056	0.994315	0.217391	0.273973	0.273973
0.247871	0.575231	1	0.315068	0.307692	0.307692
0.235884	0.884993	1	0.244681	0.243243	0.271739
0.195621	0.943455	1	0.345679	0.283951	0.341772
0.320524	1	1	0.328947	0.241758	0.319444
0.332361	1	0.98162	0.37931	0.309524	0.314607
0.190105	0.348119	0.999311	0.246914	0.247191	0.217949
0.192855	0.873253	0.830713	0.298851	0.302083	0.257576
0.201613	0.606928	0.976485	0.308642	0.333333	0.323944
0.176792	1	0.998124	0.253731	0.323077	0.328767
0.311119	0.999085	0.957681	0.366197	0.22093	0.233645
0.361048	0.840082	0.962246	0.309278	0.323529	0.347826
0.245054	0.164821	1	0.238806	0.247191	0.233766
0.162169	0.900563	1	0.338028	0.322034	0.322034
0.365177	0.384713	1	0.408451	0.352941	0.391304
0.145543	0.691806	1	0.291667	0.347826	0.347826
0.10861	0.562113	1	0.5	0.458333	0.479167
0.319166	0.908751	0.977633	0.314815	0.278689	0.278689
0.283806	0.573549	0.996403	0.25	0.253333	0.270588
0.29695	0.685577	0.985293	0.309091	0.339286	0.293333
0.21722	0.578325	1	0.212766	0.27907	0.27907
0.207616	0.476971	0.909215	0.28169	0.28	0.275362
0.171798	0.498759	1	0.333333	0.33871	0.292308
0.291481	0.0408437	1	0.328767	0.27027	0.289474
0.164027	0.533498	1	0.253968	0.254237	0.254237
0.172802	0.423201	1	0.265306	0.244898	0.376471
0.162251	0.16814	1	0.243243	0.257576	0.255319
0.238251	0.539497	1	0.2125	0.224719	0.240506
0.176395	0.432895	1	0.283784	0.298507	0.305556
0.226538	0.933321	0.648541	0.271429	0.324675	0.280488
0.228247	0.658447	1	0.264706	0.269231	0.303571
0.262343	0.923452	0.909769	0.423077	0.297872	0.258824
0.195013	1	1	0.333333	0.452381	0.452381
0.244506	1	0.930012	0.283333	0.369565	0.369565
0.299133	0.930872	0.95801	0.57377	0.349206	0.305556
0.258776	0.516333	1	0.297297	0.265306	0.265306
0.145972	0.373955	0.995767	0.361702	0.392157	0.3125
0.271585	0.936358	1	0.318182	0.278689	0.278689
0.251169	0.683948	0.894193	0.317647	0.315789	0.315789
0.161063	0.156968	0.999597	0.323944	0.295082	0.295082
0.223985	1	0.479541	0.525424	0.490909	0.490909
0.180645	0.965048	1	0.233333	0.205128	0.276596
0.250054	0.73884	0.990228	0.285714	0.305556	0.273973
0.197912	0.642473	0.999941	0.222222	0.269231	0.276596
0.34982	0.320617	1	0.305085	0.274194	0.274194
0.150435	0.545854	0.991475	0.222222	0.244444	0.255319
0.419711	0.775253	0.99895	0.295775	0.25	0.311688
0.120039	1	0.999967	0.26087	0.25	0.23913
0.303626	1	0.81303	0.247191	0.247312	0.210526
0.217883	0.841745	1	0.317073	0.273973	0.273973
0.158638	1	0.9359	0.403509	0.48	0.48
0.317915	0.77487	1	0.311111	0.346667	0.311111
0.243877	0.161808	1	0.262295	0.318182	0.372093
0.321726	0.309817	0.952642	0.31068	0.507246	0.507246
0.199256	0.277297	1	0.219512	0.25	0.259259
0.224868	0.963393	0.830737	0.262136	0.25	0.26
0.270271	0.566217	0.99797	0.276596	0.25	0.246914
0.222126	0.678182	0.860781	0.39726	0.455882	0.455882
0.147538	0.254105	0.902528	0.357143	0.359375	0.478261
0.275678	0.983199	0.947818	0.380952	0.3	0.323529
0.14998	0.951038	1	0.368421	0.367347	0.367347
0.227292	0.0719081	1	0.355932	0.333333	0.339286
0.256617	0.81184	1	0.277778	0.264706	0.25974
0.135636	0.316427	1	0.272727	0.327586	0.327586
0.140335	0.628953	0.987653	0.333333	0.327869	0.327869
0.162251	0.500378	0.995374	0.345455	0.326923	0.34375
0.216835	0.719623	0.93555	0.316667	0.354839	0.352941
0.192969	0.484391	0.982138	0.287356	0.30303	0.297619
0.208709	0.994812	0.993361	0.277778	0.259259	0.282609
0.156214	0.435212	0.950492	0.285714	0.30303	0.290909
0.384507	1	0.762096	0.395349	0.304348	0.304348
0.257017	0.848245	1	0.307692	0.403509	0.365385
0.298605	1	0.933184	0.294118	0.385965	0.333333
0.226637	0.576415	0.922179	0.283951	0.325	0.367647
0.249305	1	1	0.34	0.288889	0.383333
0.224901	1	0.989333	0.366197	0.341463	0.291139
0.249187	0.392651	0.857425	0.323529	0.302083	0.322222
0.166167	0.363797	0.983207	0.311688	0.327869	0.333333
0.380591	0.839106	0.999991	0.348837	0.296296	0.449275
0.332459	0.201218	0.96313	0.306667	0.34375	0.34375
0.187628	0.966629	0.979727	0.362069	0.311475	0.311475
0.175849	0.818093	0.938248	0.378378	0.329114	0.35
0.225332	0.998945	0.88251	0.344828	0.25	0.25
0.277315	1	0.835747	0.292683	0.266667	0.27907
0.210479	0.240329	1	0.246377	0.265306	0.360656
0.272654	0.660447	0.985939	0.28169	0.350877	0.350877
0.172249	0.90642	0.906513	0.317073	0.293478	0.292683
0.342197	0.547062	0.781826	0.302521	0.269663	0.283019
0.267074	0.569922	0.934117	0.3375	0.246914	0.246914
0.242264	0.973611	1	0.21875	0.202703	0.244898
0.229353	0.621466	0.984708	0.351351	0.253012	0.311475
0.24148	0.416007	0.991101	0.285714	0.278689	0.282051
0.190134	0.873871	1	0.253521	0.233333	0.268293
0.212699	0.695096	1	0.355932	0.396552	0.396552
0.315391	0.818167	1	0.348485	0.310345	0.316456
0.267816	0.670211	1	0.253521	0.428571	0.362069
0.134479	0.356819	1	0.293333	0.292308	0.267606
0.333835	0.242883	1	0.324324	0.372549	0.372549
0.212687	0.173931	1	0.377049	0.448276	0.403226
0.132764	0.34425	0.991047	0.319444	0.309859	0.283333
0.213107	0.0796424	0.982159	0.304878	0.327869	0.327869
0.228319	0.0375529	1	0.266667	0.324675	0.324675
0.238683	0.762587	0.907167	0.259259	0.298246	0.319149
0.219325	0.854466	0.788509	0.26087	0.298507	0.238095
0.147618	0.959957	0.891948	0.259259	0.270833	0.270833
0.247039	1	0.996323	0.22093	0.233766	0.2625
0.21255	0.387257	0.984434	0.261538	0.3125	0.3125
0.227052	0.873305	1	0.292683	0.313725	0.354167
0.130764	1	1	0.294872	0.266667	0.278481
0.276412	1	0.994953	0.322581	0.273973	0.273973
0.244971	0.544746	0.879912	0.298246	0.25	0.253731
0.315047	0.21741	1	0.186667	0.239437	0.220779
0.191559	0.91924	1	0.301887	0.25	0.257576
0.267228	0.0980556	0.997997	0.266667	0.247059	0.3
0.126615	0.0256883	0.99115	0.3	0.313253	0.411765
0.112621	0.023762	1	0.352941	0.253521	0.267606
0.245398	0.176438	1	0.3	0.415094	0.459459
0.114205	0.679216	1	0.229508	0.203704	0.3
0.222371	0.201652	0.938902	0.298246	0.28125	0.296875
0.286865	0.741268	0.782753	0.278846	0.259615	0.264706
0.182324	0.936003	1	0.245902	0.288136	0.288462
0.222585	0.166166	0.811306	0.265306	0.287671	0.2625
0.215076	0.907935	0.998644	0.267606	0.304348	0.283582
0.246182	1	0.940768	0.354839	0.318841	0.333333
0.274899	0.0759539	0.99914	0.232323	0.3	0.265625
0.179165	0.453726	1	0.344828	0.4	0.333333
0.180976	1	0.56004	0.345238	0.333333	0.344828
0.200345	0.733379	0.93631	0.345238	0.285714	0.349206
0.14498	0.196965	1	0.315789	0.254237	0.254237
0.191389	0.668338	1	0.324324	0.324324	0.298507
0.106976	0.826457	0.947144	0.265306	0.341772	0.3
0.129939	0.546103	0.828671	0.246914	0.252525	0.244898
0.279287	0.0693953	0.960092	0.239437	0.265823	0.246377
0.243699	0.291125	1	0.271186	0.222222	0.222222
0.254785	0.224414	1	0.3125	0.42029	0.282353
0.199395	0.745735	0.999232	0.344828	0.28169	0.310345
0.243942	0.345895	0.911496	0.26	0.275	0.357143
0.26422	0.676624	1	0.225	0.268657	0.30137
0.198772	0.759551	0.978422	0.355263	0.327586	0.327586
0.246498	0.590054	1	0.409091	0.338983	0.38
0.274327	0.455943	0.937408	0.269841	0.290323	0.245614
0.355959	1	1	0.307692	0.319149	0.375
0.209161	0.864847	1	0.357143	0.245614	0.259259
0.16461	0.841171	1	0.382979	0.36	0.36
0.16568	0.984421	0.999975	0.246377	0.236842	0.236842
0.180013	0.782984	1	0.367647	0.301587	0.311111
0.272667	0.881297	1	0.321429	0.3	0.301205
0.206768	0.882354	0.959488	0.288136	0.352941	0.352941
0.171815	0.320262	0.957058	0.3125	0.377049	0.377049
0.199739	0.988222	0.776264	0.246753	0.291667	0.291667
0.300966	0.248229	0.960342	0.322034	0.360656	0.322581
0.158662	0.354058	0.983485	0.349206	0.318841	0.318841
0.198299	1	1	0.360656	0.380952	0.349206
0.246395	1	0.897795	0.302083	0.39759	0.391304
0.150782	0.667722	1	0.313725	0.294118	0.294118
0.312978	0.970472	0.993659	0.411765	0.280702	0.280702
0.268882	0.727675	1	0.285714	0.311475	0.27027
0.264818	0.320792	0.905981	0.306452	0.450704	0.319149
0.17836	0.360635	0.68894	0.241071	0.231579	0.37037
0.248689	1	1	0.327273	0.316667	0.28169
0.152415	0.383097	0.918234	0.407895	0.36	0.36
0.196397	0.182464	0.832227	0.232877	0.242424	0.242424
0.256939	0.380461	1	0.277778	0.428571	0.364865
0.207893	0.461263	0.99638	0.266667	0.275362	0.255814
0.158835	0.145049	1	0.264368	0.302632	0.284091
0.30813	0.796799	1	0.392857	0.301587	0.292308
0.136041	0.985827	1	0.228571	0.223684	0.219178
0.140737	0.519519	0.994649	0.321839	0.352113	0.352113
0.191346	0.488136	0.987754	0.246154	0.338235	0.346154
0.234442	0.906586	0.987502	0.272727	0.280899	0.25
0.480553	0.162497	0.987836	0.242991	0.266667	0.3
0.204725	0.998656	0.906992	0.278481	0.285714	0.347222
0.430048	0.0514063	0.99983	0.405797	0.338028	0.297297
0.220239	0.87405	1	0.3125	0.355932	0.355932
0.221298	1	1	0.231884	0.220779	0.203125
0.264761	0.956004	0.986084	0.37037	0.3	0.3
0.256618	0.999542	1	0.285714	0.271429	0.25
0.138834	0.504777	1	0.3125	0.362069	0.362069
0.225038	0.326732	1	0.3	0.287879	0.287879
0.360532	0.304502	0.996319	0.370968	0.25641	0.272727
0.129092	0.637421	0.921837	0.246753	0.291667	0.291667
0.17113	1	0.994946	0.289157	0.202532	0.22093
0.157846	0.892834	1	0.326923	0.4	0.4
0.121125	0.972363	0.987961	0.190476	0.166667	0.177778
0.23792	0.912694	1	0.305085	0.290909	0.282051
0.333657	0.897771	0.953888	0.408451	0.342466	0.342466
0.194898	0.902799	1	0.265957	0.287234	0.25
0.128814	1	0.995793	0.305085	0.333333	0.322581
0.106267	0.448293	1	0.26087	0.318182	0.318182
0.244416	1	1	0.339623	0.313433	0.301587
0.173476	0.862672	0.946089	0.289855	0.338462	0.338462
0.288875	0.360947	0.997932	0.314286	0.279412	0.267442
0.182841	0.830621	1	0.293333	0.277778	0.256757
0.211662	0.185772	1	0.254386	0.271739	0.26
0.291502	0.838245	0.997395	0.278351	0.244681	0.291139
0.170941	0.193581	0.879403	0.322222	0.342466	0.342466
0.301911	0.547304	1	0.333333	0.268657	0.283582
0.255667	0.35702	1	0.253012	0.342857	0.308642
0.177126	0.169366	0.990523	0.32	0.356164	0.356164
0.129265	0.19168	1	0.245614	0.254237	0.25
0.119974	0.170883	0.968166	0.340426	0.315068	0.3
0.250083	0.1289	1	0.32	0.402985	0.287671
0.1027	0.325493	1	0.278481	0.294118	0.294118
0.175375	0.894255	1	0.315068	0.314286	0.298507
0.178462	0.277892	1	0.216667	0.23913	0.25
0.214655	0.396702	1	0.377049	0.436364	0.314815
0.227459	0.619762	0.767236	0.415385	0.328571	0.339286
0.175135	0.553893	0.859764	0.252747	0.240506	0.240506
0.262779	0.553593	1	0.280488	0.378788	0.378788
0.277565	0.671989	1	0.263736	0.264706	0.264706
0.281554	0.242091	0.981356	0.21875	0.22619	0.266667
0.182052	1	0.940103	0.295775	0.304348	0.304348
0.371445	0.273594	0.994274	0.297619	0.343284	0.343284
0.173367	0.333617	1	0.350877	0.283582	0.28169
0.280041	0.987627	0.97803	0.297297	0.269231	0.25
0.348465	0.997303	1	0.25641	0.246753	0.246753
0.309408	1	1	0.439394	0.290323	0.357143
0.346442	0.824689	1	0.276316	0.344828	0.267857
0.161815	0.877772	0.913375	0.258065	0.266667	0.266667
0.280791	1	0.990446	0.298701	0.307692	0.282051
0.258999	1	0.929102	0.285714	0.285714	0.298701
0.13358	0.953066	1	0.333333	0.266667	0.267857
0.198488	0.437449	0.833487	0.297297	0.333333	0.283019
0.187791	0.763804	0.891084	0.333333	0.296875	0.283019
0.0988368	1	1	0.267857	0.338235	0.266667
0.276562	0.439352	0.938365	0.308642	0.314286	0.314286
0.156428	1	0.880024	0.323944	0.225806	0.25
0.127074	0.999449	1	0.223881	0.25	0.214286
0.209059	0.852001	0.995705	0.3	0.283333	0.283333
0.190013	1	0.888856	0.36	0.316456	0.338462
0.24792	0.917037	0.91623	0.314286	0.297297	0.267606
0.202518	0.385689	1	0.282353	0.373134	0.363636
0.285353	1	1	0.329268	0.329268	0.333333
0.21308	0.517433	1	0.287356	0.301205	0.264368
0.306729	0.352834	0.90723	0.441176	0.54717	0.426471
0.464911	0.724236	0.955665	0.5	0.333333	0.376623
0.381588	0.490655	0.943083	0.347826	0.371429	0.372093
0.143805	0.0580291	0.999804	0.301205	0.311688	0.297297
0.195379	0.837466	1	0.285714	0.293333	0.341463
0.144465	0.91243	1	0.378378	0.393939	0.393939
0.262909	0.365671	0.990849	0.292683	0.289855	0.289855
0.245243	0.436873	0.897906	0.280488	0.285714	0.415094
0.217174	0.024082	0.995787	0.298851	0.371429	0.371429
0.22362	0.444095	0.982261	0.294118	0.285714	0.289474
0.125277	0.0399861	1	0.3	0.319149	0.319149
0.21471	0.698231	0.978374	0.246914	0.207317	0.257143
0.0998591	0.827847	0.962373	0.207792	0.231884	0.278481
0.257368	0.948264	1	0.359375	0.380952	0.380952
0.151826	0.23693	1	0.238095	0.25	0.25
0.356111	0.281254	0.956737	0.309859	0.375	0.375
0.191517	0.990871	0.951979	0.316667	0.232877	0.242424
0.154712	0.896853	0.76305	0.295455	0.322581	0.322581
0.104481	0.852692	0.988912	0.233333	0.238806	0.232143
0.197029	0.540022	0.993838	0.231884	0.278481	0.266667
0.37451	0.372806	1	0.361446	0.292135	0.280488
0.21548	0.702393	1	0.22807	0.3125	0.3125
0.188173	1	0.852789	0.258065	0.346667	0.261364
0.294909	0.204866	0.9838	0.365079	0.333333	0.333333
0.305189	0.455526	0.999736	0.25	0.309091	0.244444
0.187265	0.999885	1	0.258621	0.277778	0.27027
0.167605	0.518302	1	0.327586	0.386364	0.386364
0.288427	0.0768974	1	0.204819	0.257576	0.257576
0.187158	0.336485	0.981701	0.367647	0.328125	0.328125
0.445947	0.57215	1	0.347826	0.278689	0.278689
0.137601	0.519397	1	0.240506	0.294118	0.293333
0.324858	1	0.847385	0.298507	0.298507	0.298507
0.246068	0.251966	1	0.354167	0.277778	0.288889
0.0938262	0.635406	1	0.285714	0.361702	0.361702
0.210341	0.592881	0.973309	0.25974	0.272727	0.291667
0.18322	0.797818	0.949857	0.31746	0.261538	0.261538
0.124789	0.287371	1	0.287671	0.288136	0.288136
0.231969	0.13441	1	0.349206	0.422222	0.422222
0.231259	0.82226	0.968288	0.212121	0.222222	0.222222
0.182191	0.284086	1	0.291139	0.220588	0.231707
0.238098	0.98014	1	0.638298	0.310345	0.278689
0.164096	0.198035	0.962375	0.339286	0.285714	0.296296
0.226632	0.0891842	0.929832	0.287671	0.26087	0.247191
0.154207	0.479518	1	0.306452	0.367347	0.367347
0.186372	1	0.833354	0.287356	0.322917	0.255556
0.273633	0.69814	0.999427	0.292308	0.301587	0.276923
0.169839	0.887398	0.972258	0.337662	0.313725	0.272727
0.203086	0.882801	1	0.283333	0.32	0.32
0.192953	0.757386	0.998395	0.278481	0.714286	0.714286
0.234702	0.962273	0.99893	0.258824	0.236842	0.328125
0.222309	0.318977	1	0.305556	0.25	0.278689
0.275856	0.379832	0.983177	0.272727	0.253968	0.275
0.221087	0.387839	0.991598	0.338462	0.4	0.323077
0.35991	0.396263	1	0.309859	0.295775	0.295775
0.233344	0.276605	0.998513	0.378049	0.28169	0.285714
0.354656	0.334214	1	0.318182	0.280899	0.324675
0.362187	0.260348	0.975377	0.366197	0.317073	0.282353
0.248385	0.993238	0.987639	0.428571	0.38806	0.380952
0.2862	0.844313	1	0.296296	0.381818	0.327586
0.338998	1	0.837532	0.380282	0.278689	0.28
0.173869	1	1	0.346154	0.4	0.341772
0.376956	1	0.974928	0.329412	0.236559	0.23913
0.355518	1	0.916	0.268293	0.310345	0.310345
0.351371	0.646734	1	0.301587	0.25974	0.290909
0.287717	0.392025	0.97814	0.342466	0.351351	0.363636
0.185117	0.998234	0.90664	0.24359	0.242857	0.246575
0.223288	0.913238	0.973039	0.3	0.263158	0.282353
0.185403	0.41325	1	0.310345	0.402439	0.261364
0.182829	0.0585804	0.998938	0.328571	0.344262	0.333333
0.324485	0.333719	1	0.32	0.333333	0.358974
0.246017	0.214789	1	0.287671	0.254237	0.2625
0.21621	0.809754	1	0.329545	0.369231	0.294118
0.356988	1	0.991306	0.226804	0.230769	0.244681
0.191621	1	0.986883	0.310345	0.372549	0.361111
0.254307	0.538879	1	0.368421	0.265625	0.265625
0.272478	0.674609	0.890235	0.304878	0.25641	0.28
0.232353	1	0.918801	0.268041	0.25	0.238636
0.156555	1	0.70233	0.260274	0.269231	0.291667
0.173018	0.972934	1	0.261538	0.360656	0.360656
0.356051	0.962837	0.968335	0.319588	0.217391	0.241758
0.490201	0.99369	0.982381	0.315068	0.289855	0.275862
0.17356	0.810139	1	0.3125	0.263889	0.333333
0.322628	0.702824	0.812194	0.269565	0.27551	0.238938
0.149956	1	0.961326	0.28125	0.269841	0.296875
0.294484	0.369938	1	0.435484	0.345455	0.345455
0.24787	0.619702	1	0.33871	0.304348	0.333333
0.142429	0.567296	0.893564	0.268293	0.25	0.303571
0.126971	0.581896	1	0.271186	0.285714	0.287879
0.198973	0.647405	0.802694	0.271739	0.301205	0.348485
0.30754	0.70876	1	0.25974	0.27957	0.285714
0.137641	0.564802	0.842291	0.213115	0.219512	0.219512
0.195093	0.944322	0.996291	0.357143	0.277778	0.28
0.232429	0.796199	0.961296	0.276316	0.238095	0.232558
0.316372	0.947771	0.999355	0.328947	0.366197	0.328947
0.17264	0.956693	0.981486	0.272727	0.272727	0.317073
0.0977275	0.550207	1	0.333333	0.369565	0.369565
0.17541	0.392011	0.91396	0.21519	0.258065	0.272727
0.176293	0.621635	0.954945	0.3	0.303797	0.294118
0.13496	0.275294	0.939743	0.309091	0.295455	0.295455
0.197172	1	0.977431	0.234043	0.204545	0.219048
0.190575	0.410795	0.971475	0.346667	0.3125	0.371795
0.126091	0.217157	1	0.415094	0.34	0.34
0.169457	0.567907	1	0.318841	0.298507	0.352941
0.428278	1	0.937817	0.325	0.323944	0.308642
0.236537	1	0.883612	0.275362	0.263158	0.2625
0.160306	0.302345	1	0.409836	0.288889	0.283582
0.212326	0.723146	0.951732	0.257143	0.243243	0.242424
0.296565	0.941456	0.91702	0.298851	0.253333	0.282051
0.139127	0.418502	1	0.714286	0.390244	0.390244
0.336033	0.997636	0.942595	0.27907	0.266667	0.269231
0.151838	1	0.999958	0.223881	0.283333	0.258621
0.262052	0.0482802	0.990416	0.415385	0.342857	0.376812
0.210119	1	1	0.352941	0.350877	0.333333
0.397422	0.900022	1	0.280488	0.2875	0.278481
0.158351	0.72792	1	0.290909	0.361702	0.361702
0.147331	1	0.956986	0.311475	0.301887	0.277778
0.206539	1	1	0.253731	0.253968	0.305085
0.159656	0.969312	1	0.173077	0.244444	0.27027
0.147222	0.586178	0.703364	0.313433	0.375	0.372549
0.145392	0.798787	0.997898	0.230769	0.313253	0.235294
0.210275	0.790131	1	0.405405	0.325581	0.305556
0.268181	0.676754	1	0.346667	0.394366	0.333333
0.178525	0.939326	1	0.278689	0.240741	0.245614
0.152019	0.563819	0.991394	0.272727	0.2875	0.263736
0.111305	0.771842	0.894156	0.212121	0.209877	0.205882
0.137652	1	1	0.216216	0.170732	0.170732
0.350037	1	1	0.316667	0.27451	0.27451
0.261478	0.703327	0.942502	0.309278	0.287234	0.264368
0.266149	0.736227	1	0.242424	0.246753	0.246753
0.25504	0.25066	1	0.290698	0.301587	0.301587
0.337502	0.172029	1	0.321429	0.292308	0.292308
0.209479	0.334214	1	0.341176	0.236842	0.306667
0.255889	0.620972	1	0.238636	0.347222	0.347222
0.322847	0.911509	0.569741	0.295455	0.259615	0.265306
0.0912175	0.753465	0.997038	0.271429	0.31746	0.31746
0.343734	0.81046	1	0.308824	0.225352	0.296875
0.271065	0.229606	1	0.24	0.34375	0.34375
0.272571	0.852847	1	0.25	0.263889	0.246575
0.293537	0.92532	0.986264	0.30303	0.3375	0.444444
0.149907	0.949609	1	0.25	0.277778	0.246154
0.294682	0.657739	1	0.309524	0.348485	0.348485
0.170236	1	0.951885	0.256757	0.261905	0.265306
0.237954	0.772119	1	0.3	0.36	0.36
0.453793	0.958635	0.778454	0.27381	0.308824	0.368421
0.242059	0.295626	0.966555	0.275	0.361111	0.273973
0.236465	0.676799	1	0.289855	0.274194	0.306122
0.288169	1	0.725398	0.263158	0.242424	0.26087
0.141331	0.679124	1	0.323529	0.327869	0.356164
0.286005	0.741645	0.913432	0.275362	0.367647	0.277778
0.177821	0.934602	0.881186	0.2375	0.277108	0.277108
0.205734	0.995411	0.956817	0.27957	0.267442	0.263736
0.110109	0.99364	1	0.2	0.289474	0.25
0.169893	1	0.807558	0.350649	0.344262	0.421053
0.25684	1	0.840294	0.333333	0.358974	0.352941
0.168763	0.720358	1	0.225	0.230769	0.232558
0.272804	0.274973	0.852876	0.305556	0.298851	0.258427
0.237189	0.235136	1	0.283951	0.311111	0.320988
0.169572	0.165925	1	0.24	0.23913	0.27027
0.182806	0.0407996	0.91776	0.349206	0.33871	0.352113
0.411728	0.688566	1	0.293333	0.297297	0.309524
0.212089	0.0309279	0.964906	0.292135	0.255814	0.261905
0.306759	0.619255	1	0.415385	0.361111	0.345679
0.160208	0.48446	0.978121	0.255556	0.264706	0.309524
0.415302	0.920687	0.937443	0.325581	0.25641	0.288889
0.332135	0.157274	0.999845	0.227273	0.287356	0.273973
0.271257	0.817016	0.991861	0.26	0.237624	0.3
0.265626	0.464508	0.996707	0.320513	0.356164	0.295775
0.163228	1	1	0.329545	0.282609	0.256757
0.24624	0.415893	0.901733	0.304348	0.365079	0.365079
0.218725	0.573519	1	0.295082	0.411765	0.411765
0.193987	0.874723	0.965111	0.329268	0.25	0.256098
0.163783	0.199882	1	0.289855	0.285714	0.309859
0.281761	0.989725	0.977112	0.315068	0.343284	0.305556
0.159493	0.0791238	1	0.253165	0.364865	0.364865
0.335636	0.90139	1	0.304348	0.314286	0.314286
0.212372	0.687868	0.999055	0.292308	0.310811	0.349206
0.27307	0.215025	1	0.25	0.306667	0.306667
0.169241	0.882491	1	0.25	0.319444	0.318841
0.21901	0.670941	0.883156	0.333333	0.294118	0.315068
0.298973	0.597595	0.987348	0.322034	0.490196	0.490196
0.181116	0.801022	0.777059	0.234568	0.253521	0.272727
0.23744	0.633357	0.974895	0.369231	0.388889	0.360656
0.156898	0.945915	0.999315	0.44898	0.431373	0.416667
0.362857	0.886925	0.97219	0.262295	0.216667	0.216667
0.306248	0.765876	1	0.361111	0.289855	0.293333
0.280439	0.495909	0.956461	0.296296	0.442857	0.3
0.2917	0.84177	0.656636	0.268293	0.271605	0.289474
0.242257	0.792673	0.996311	0.3125	0.303571	0.288136
0.130309	0.752015	1	0.344262	0.297297	0.282353
0.160968	0.606466	0.997879	0.375	0.338983	0.327869
0.461298	0.180319	1	0.261364	0.269663	0.271739
0.437136	0.218205	1	0.3	0.2875	0.2875
0.60119	0.535042	0.97866	0.276316	0.231884	0.253968
0.284432	0.827448	0.900179	0.213592	0.276596	0.276596
0.288826	0.994689	1	0.285714	0.254237	0.283333
0.225547	0.950331	1	0.377049	0.354839	0.337838
0.176632	1	0.978959	0.294872	0.307692	0.307692
0.20723	0.902365	1	0.224138	0.285714	0.290323
0.126211	0.844412	1	0.238806	0.25	0.25
0.378174	0.578029	0.831052	0.371134	0.263158	0.292035
0.309864	0.0773187	1	0.271186	0.311111	0.363636
0.137552	0.747924	0.94809	0.323077	0.285714	0.285714
0.24508	0.654669	0.997101	0.25	0.260274	0.25
0.149384	0.366754	1	0.37931	0.258621	0.258621
0.266262	0.49069	1	0.227273	0.230769	0.230769
0.169516	0.295886	0.871403	0.338983	0.31746	0.355556
0.170274	0.600739	1	0.305085	0.307692	0.333333
0.216697	0.993194	0.996977	0.347826	0.310811	0.261364
0.233166	0.312099	1	0.367089	0.385965	0.385965
0.365357	0.758168	0.997935	0.309524	0.275	0.26506
0.216812	0.029616	1	0.3125	0.328571	0.267857
0.186008	0.997728	1	0.258065	0.307692	0.307692
0.232433	0.953051	0.825028	0.324324	0.327586	0.327586
0.143945	0.270813	0.854251	0.268519	0.271028	0.272727
0.175863	0.549827	0.95646	0.266667	0.25	0.275862
0.234893	0.901189	0.986423	0.388889	0.283784	0.28125
0.308866	0.553874	0.999291	0.324324	0.333333	0.3
0.31735	0.10554	1	0.254717	0.317647	0.303371
0.227545	0.957451	0.994862	0.357143	0.365079	0.365079
0.334865	1	1	0.233766	0.333333	0.279412
0.257265	0.588795	0.988072	0.438596	0.350649	0.342857
0.318328	1	0.950686	0.264151	0.414634	0.432432
0.336538	1	0.970196	0.622951	0.386667	0.3
0.198804	0.609398	1	0.359375	0.431373	0.431373
0.268498	1	0.853232	0.337662	0.337662	0.322034
0.217014	0.929921	0.941249	0.25	0.283582	0.283582
0.15898	0.650744	0.999522	0.258065	0.327869	0.327869
0.197669	0.564763	1	0.296875	0.283784	0.258621
0.256064	0.904308	1	0.370968	0.328571	0.345455
0.247433	0.00675111	1	0.302632	0.438596	0.438596
0.235428	0.382767	1	0.252874	0.235955	0.232877
0.257231	0.367466	0.988014	0.320988	0.28	0.28
0.230961	0.630723	0.961251	0.261538	0.267606	0.228916
0.188306	1	0.95976	0.285714	0.363636	0.363636
0.215631	1	0.999474	0.319149	0.363636	0.314607
0.247346	0.445131	1	0.287879	0.30303	0.321429
0.305327	0.970611	0.999767	0.343284	0.318182	0.275
0.150238	0.861361	0.93925	0.243902	0.276923	0.276923
0.226955	0.465159	0.922546	0.2375	0.246377	0.246377
0.213585	0.577996	0.999856	0.292308	0.323529	0.298246
0.231915	0.332544	0.884568	0.257732	0.25	0.285714
0.41728	1	0.952293	0.329268	0.310811	0.289157
0.294586	0.385985	0.660011	0.323232	0.346667	0.346667
0.125441	0.141575	1	0.26087	0.25	0.262295
0.164777	0.232177	1	0.273585	0.361111	0.290698
0.299047	0.976297	1	0.349206	0.363636	0.416667
0.211186	1	0.851641	0.320988	0.30137	0.263889
0.267191	0.495318	0.893484	0.285714	0.27381	0.303371
0.244785	0.2975	1	0.28	0.375	0.33871
0.16262	0.855324	0.959094	0.304348	0.415385	0.333333
0.596566	0.216034	0.995966	0.311688	0.297619	0.241379
0.395435	0.998349	0.910301	0.237624	0.269231	0.316327
0.50162	0.580882	0.97424	0.311111	0.266667	0.268293
0.284652	0.319667	1	0.269663	0.308824	0.290323
0.116178	0.963178	0.996678	0.321429	0.360656	0.360656
0.333709	1	1	0.274725	0.397059	0.397059
0.38234	0.301471	0.999088	0.324324	0.292308	0.292308
0.315846	0.869325	1	0.328947	0.344262	0.318841
0.234636	0.960708	0.603508	0.27907	0.294118	0.294118
0.321863	0.551231	1	0.27907	0.261538	0.261538
0.276522	1	0.988652	0.328571	0.328125	0.34375
0.470879	0.144424	0.841583	0.280899	0.261905	0.27381
0.234398	0.828442	0.999977	0.283019	0.287234	0.303371
0.184865	0.97303	1	0.310811	0.313253	0.306452
0.272879	0.718258	0.999802	0.324675	0.268657	0.283951
0.1585	1	0.968207	0.181818	0.215686	0.215686
0.228022	0.175954	1	0.285714	0.306667	0.308642
0.195717	0.848457	1	0.285714	0.360656	0.360656
0.214842	0.986556	1	0.296875	0.301587	0.301587
0.293985	0.90624	0.928491	0.323232	0.304348	0.376238
0.132026	0.695623	0.994576	0.25641	0.264706	0.264706
0.321951	0.61535	0.926783	0.244898	0.252874	0.234694
0.127451	0.715786	1	0.207317	0.2	0.228571
0.13625	0.431404	1	0.303571	0.297297	0.3
0.260793	0.929478	0.990373	0.253012	0.242857	0.247059
0.48909	0.486467	0.850683	0.346667	0.323944	0.380282
0.352661	1	0.929337	0.283951	0.262136	0.347826
0.154023	0.249752	1	0.345455	0.307692	0.306122
0.176904	0.911734	1	0.216216	0.25	0.25
0.124382	0.301369	0.841917	0.40625	0.347826	0.33871
0.15408	0.145291	1	0.256757	0.285714	0.285714
0.216964	0.98573	1	0.229508	0.240741	0.244898
0.153045	0.974283	0.973314	0.254237	0.263889	0.263889
0.309407	0.976399	0.999567	0.325843	0.307692	0.310345
0.355736	0.67698	0.759035	0.285714	0.282609	0.281553
0.353493	0.872957	0.960012	0.258065	0.328767	0.328767
0.31483	1	0.968264	0.32	0.261682	0.231481
0.320175	0.848932	1	0.25	0.25	0.240741
0.265231	0.913211	1	0.293333	0.342857	0.342857
0.295255	0.917884	0.958897	0.5	0.302752	0.345455
0.183929	0.642145	1	0.309091	0.272727	0.309091
0.247336	0.171841	1	0.2	0.232877	0.232877
0.258751	0.0704576	0.96081	0.28	0.294872	0.294872
0.239289	1	0.993401	0.253165	0.230769	0.280488
0.458265	0.385946	0.939303	0.375	0.328947	0.3
0.303624	0.962551	0.931428	0.273973	0.298701	0.269231
0.142085	0.605039	0.995068	0.421875	0.306452	0.308824
0.252579	0.44853	1	0.242424	0.376623	0.4
0.183746	0.560942	0.933188	0.360656	0.339623	0.375
0.276329	0.810482	0.982287	0.433333	0.287879	0.314286
0.161394	0.18796	0.989928	0.283951	0.271605	0.292683
0.322022	0.185586	1	0.357143	0.5	0.5
0.173655	0.198205	1	0.202532	0.243902	0.234043
0.186646	0.407642	1	0.242424	0.276923	0.276923
0.155166	0.597539	0.98173	0.28125	0.314286	0.314286
0.184286	0.315702	0.966692	0.2875	0.30137	0.283019
0.152526	0.678756	0.987129	0.210526	0.262295	0.295082
0.246449	0.829875	0.990319	0.333333	0.304348	0.294872
0.228749	0.507301	0.980886	0.317073	0.304878	0.275
0.397245	0.323876	1	0.277108	0.285714	0.268293
0.14066	0.700678	0.964213	0.283019	0.302632	0.274725
0.231564	0.997819	1	0.28	0.285714	0.288136
0.185817	0.987533	1	0.313433	0.370968	0.38806
0.203666	0.435711	1	0.363636	0.357143	0.365854
0.436166	0.543172	0.942566	0.333333	0.294872	0.333333
0.216142	0.805905	1	0.3125	0.307692	0.483871
0.298225	0.459518	0.80665	0.21875	0.33	0.33
0.186439	0.968967	0.98843	0.393443	0.383333	0.454545
0.172411	0.304967	1	0.28	0.364865	0.309091
0.407543	0.789274	0.913453	0.252747	0.301205	0.301205
0.211175	0.703746	0.860201	0.245455	0.23913	0.247619
0.184414	1	0.891727	0.223684	0.291667	0.291667
0.488841	0.206919	1	0.269231	0.380282	0.276316
0.167605	0.76355	0.935541	0.25	0.2625	0.287671
0.273779	1	0.965536	0.276923	0.288136	0.25
0.28455	0.816184	0.99919	0.266667	0.189655	0.239437
0.140344	1	0.787217	0.265625	0.290323	0.277778
0.117249	0.172096	0.966096	0.239437	0.235294	0.235294
0.323554	0.0697125	0.791496	0.281553	0.270833	0.306931
0.316695	0.658609	0.868359	0.25	0.234568	0.219512
0.387083	0.859126	0.799269	0.264368	0.293333	0.293333
0.183929	1	0.866823	0.3	0.337838	0.341463
0.122981	0.925318	0.998439	0.333333	0.38	0.38
0.268212	0.439738	1	0.351351	0.28125	0.276596
0.242447	0.861939	0.842779	0.252874	0.277778	0.268293
0.352742	0.684242	0.989552	0.178947	0.210526	0.210526
0.250822	0.602367	0.729743	0.242105	0.21978	0.231707
0.351738	0.411112	0.970717	0.320513	0.311475	0.305556
0.291066	1	1	0.242424	0.27381	0.275
0.293892	0.316839	0.841096	0.30303	0.288136	0.3
0.133477	0.595411	0.766766	0.26506	0.305882	0.298851
0.142598	0.645639	0.98654	0.293333	0.296296	0.285714
0.256989	0.0206412	1	0.30137	0.446154	0.271429
0.175596	1	0.99402	0.314815	0.34	0.377358
0.141651	1	1	0.170732	0.175	0.242424
0.322356	1	0.820146	0.3	0.276316	0.25
0.192673	1	0.987432	0.278689	0.315789	0.4
0.263201	1	0.920795	0.317073	0.27027	0.27027
0.23954	1	1	0.277778	0.301587	0.31746
0.276854	0.0422501	0.943037	0.324324	0.265306	0.313253
0.18151	0.557846	1	0.303797	0.352113	0.333333
0.235038	0.547418	1	0.242991	0.292135	0.252525
0.18312	0.608464	0.992717	0.253165	0.227273	0.253165
0.473782	1	0.984707	0.325843	0.284211	0.287356
0.270595	0.975611	1	0.272727	0.246154	0.258065
0.173552	0.99967	0.99692	0.338028	0.325301	0.307692
0.332859	0.864074	0.989624	0.264151	0.291262	0.255319
0.242508	0.98854	0.881689	0.269231	0.4	0.4
0.22305	0.572615	0.914137	0.300885	0.28	0.263158
0.325549	0.35422	0.979615	0.421875	0.356164	0.329412
0.15294	0.162433	1	0.34	0.387755	0.387755
0.271346	0.779263	0.993597	0.336634	0.326733	0.319149
0.377171	0.431044	1	0.317073	0.305556	0.305556
0.275429	0.0651356	0.954934	0.243243	0.266667	0.266667
0.263243	0.410853	1	0.32	0.403226	0.403226
0.147136	0.971494	1	0.359375	0.306667	0.297297
0.14424	0.078792	0.998722	0.328125	0.405797	0.317073
0.285874	0.438972	0.977293	0.41791	0.290698	0.282353
0.164875	1	1	0.259259	0.269841	0.241935
0.160582	0.82058	0.990394	0.408163	0.605263	0.605263
0.257155	0.18545	0.647963	0.28	0.256757	0.256757
0.30152	0.133732	0.941608	0.337349	0.35443	0.307692
0.166475	0.212117	1	0.30303	0.34	0.3
0.216906	0.795339	1	0.313725	0.341463	0.341463
0.215515	0.127341	0.891598	0.352941	0.343284	0.343284
0.450604	0.380766	1	0.297872	0.262626	0.357895
0.147089	0.503809	1	0.265625	0.232877	0.311475
0.121995	0.330976	0.99818	0.28	0.285714	0.3
0.196378	0.578828	0.998705	0.290323	0.282051	0.297297
0.224872	0.284777	1	0.23913	0.216867	0.234375
0.375427	0.116242	1	0.298851	0.2625	0.2625
0.259393	0.0904782	0.971792	0.222222	0.271605	0.271605
0.246364	0.158375	1	0.323077	0.333333	0.372093
0.453774	0.627789	0.963958	0.295082	0.352941	0.319444
0.176284	0.152933	0.902039	0.358209	0.388889	0.388889
0.241315	0.894426	1	0.347826	0.320755	0.320755
0.318223	0.188413	0.98993	0.290698	0.313953	0.313953
0.296573	0.535888	0.994348	0.280488	0.333333	0.264368
0.265411	0.470619	1	0.454545	0.310345	0.347826
0.220745	0.624745	1	0.305556	0.253968	0.270588
0.221516	0.879273	1	0.307692	0.320755	0.320755
0.245668	0.994711	1	0.369565	0.284091	0.292683
0.315477	0.989199	0.984278	0.30137	0.25	0.25
0.269	0.773321	1	0.264706	0.359375	0.271186
0.1396	0.335613	0.95615	0.225	0.333333	0.338235
0.225481	1	1	0.278689	0.301587	0.301587
0.225338	1	1	0.225806	0.206349	0.212121
0.230269	0.340915	0.984352	0.262295	0.271429	0.264151
0.279282	0.7424	0.99718	0.305882	0.282051	0.321839
0.135462	0.915603	1	0.25	0.266667	0.263158
0.161359	0.664261	1	0.219178	0.216216	0.216216
0.28344	0.314134	1	0.289157	0.304878	0.282051
0.218029	0.605071	0.86931	0.290698	0.280899	0.267442
0.127708	1	1	0.236842	0.288889	0.333333
0.263505	0.990961	0.945542	0.229167	0.202532	0.246575
0.293129	0.348088	1	0.272727	0.277108	0.233766
0.234661	0.278392	1	0.32	0.366197	0.357143
0.239959	0.977154	0.979206	0.30137	0.26087	0.26087
0.286099	0.855296	1	0.268657	0.253521	0.344828
0.222156	0.948092	0.87547	0.297297	0.25	0.25
0.136613	1	0.982618	0.223684	0.25	0.263158
0.293504	0.650845	1	0.240964	0.253012	0.227848
0.197912	1	0.929112	0.269231	0.302632	0.290909
0.345156	0.533503	0.982833	0.323529	0.277778	0.277778
0.187462	0.108734	0.895743	0.276316	0.306452	0.306452
0.254517	0.958031	0.98143	0.318182	0.280702	0.315789
0.197725	0.922676	1	0.306122	0.283019	0.283019
0.162232	1	0.986521	0.314286	0.339286	0.316667
0.288843	0.489078	0.659517	0.434211	0.485714	0.485714
0.141748	0.783606	1	0.3	0.316667	0.392157
0.132453	0.302773	0.996423	0.318841	0.285714	0.257576
0.206154	0.290364	0.996241	0.267857	0.352941	0.269841
0.233296	0.590936	1	0.273684	0.268817	0.2625
0.121	0.843473	0.905487	0.31746	0.344828	0.344828
0.185567	0.706088	1	0.238095	0.289855	0.275862
0.164973	0.51595	0.914947	0.234694	0.223404	0.290323
0.231138	0.14603	0.963645	0.45098	0.315789	0.315789
0.248075	1	0.99537	0.258065	0.211268	0.24359
0.196135	0.125547	0.999865	0.333333	0.352113	0.324324
0.265093	0.754297	0.994008	0.31746	0.266667	0.25
0.276827	0.420552	1	0.245283	0.390244	0.390244
0.277249	0.468275	1	0.390805	0.311828	0.277778
0.184919	0.779833	1	0.311828	0.302326	0.311111
0.147223	0.346148	0.990901	0.25	0.277778	0.461538
0.373233	0.984692	0.860439	0.329114	0.287356	0.354167
0.2709	0.479153	1	0.26087	0.2875	0.264368
0.186247	0.19808	0.986712	0.222222	0.266667	0.26087
0.215965	0.999657	0.834806	0.268657	0.294872	0.283951
0.296517	0.553758	0.962504	0.271318	0.26087	0.26087
0.294595	0.224966	1	0.282051	0.33871	0.33871
0.247948	0.391452	0.98584	0.3	0.316667	0.274194
0.283657	0.466578	0.989971	0.20339	0.206897	0.224299
0.195516	0.131154	0.98446	0.317647	0.296296	0.3
0.215131	0.491083	0.750331	0.329268	0.359375	0.359375
0.338869	0.999582	1	0.22449	0.241758	0.26087
0.22129	0.933461	0.999704	0.280488	0.29703	0.344828
0.288368	0.157014	1	0.219048	0.253333	0.24359
0.150757	1	0.990914	0.277778	0.261364	0.263736
0.305785	1	1	0.354167	0.333333	0.333333
0.261933	1	1	0.22807	0.234375	0.232143
0.265216	0.216311	0.996544	0.25641	0.255319	0.22973
0.319256	0.145091	1	0.269841	0.3	0.255556
0.164057	0.958054	0.999865	0.371429	0.28	0.291139
0.315987	1	1	0.333333	0.328358	0.328358
0.202257	0.706579	0.999872	0.283951	0.333333	0.333333
0.330372	0.9805	0.972696	0.256098	0.292308	0.292308
0.170451	0.578862	1	0.235294	0.268817	0.268817
0.165424	0.44207	0.999999	0.363636	0.327273	0.358974
0.209946	1	0.999986	0.326087	0.212766	0.266667
0.230606	0.749	0.878286	0.295775	0.291667	0.27907
0.304541	0.70245	1	0.316456	0.267442	0.276316
0.253858	0.486877	0.861481	0.261364	0.333333	0.333333
0.196623	1	0.9964	0.363636	0.321429	0.519231
0.27044	0.951394	0.966058	0.228261	0.2625	0.3
0.201233	0.614229	0.951404	0.25	0.283784	0.293333
0.121437	0.423838	1	0.37931	0.6	0.411765
0.105594	0.579997	1	0.5	0.344262	0.355263
0.354201	0.0277414	1	0.28125	0.25	0.294118
0.167736	0.227796	0.999279	0.296875	0.353846	0.328358
0.176969	0.450945	0.99952	0.343284	0.367647	0.367647
0.305106	0.965001	0.994381	0.396825	0.323077	0.346939
0.241708	0.267237	1	0.252632	0.253333	0.25
0.217742	0.270043	1	0.293103	0.278689	0.263158
0.20506	0.655289	0.990534	0.362069	0.292308	0.323077
0.324954	0.289034	0.999728	0.298969	0.36	0.36
0.245144	0.990356	1	0.328358	0.310345	0.428571
0.266744	0.054804	1	0.303797	0.253165	0.333333
0.185998	0.999944	0.934666	0.23301	0.259259	0.244898
0.221758	0.115869	1	0.3125	0.326531	0.326531
0.195732	0.0719563	0.991119	0.339286	0.350877	0.350877
0.16211	0.12926	0.971052	0.24359	0.388889	0.388889
0.299973	0.823541	1	0.267442	0.333333	0.294118
0.198233	0.709659	0.856843	0.342857	0.409091	0.442623
0.273568	0.798013	0.939746	0.256198	0.340659	0.340659
0.220333	0.175727	1	0.294872	0.247312	0.315789
0.167649	0.990573	0.999996	0.25641	0.244444	0.242424
0.295938	0.666578	1	0.265306	0.328571	0.304878
0.251643	0.286291	0.99285	0.242991	0.29703	0.303922
0.413014	0.686705	0.99766	0.252336	0.247191	0.257426
0.391493	0.361591	0.961275	0.25	0.317073	0.310345
0.337438	0.806336	1	0.352941	0.347826	0.328571
0.17467	0.262686	1	0.28169	0.290323	0.294118
0.163696	0.100746	1	0.24	0.262295	0.262295
0.217591	0.788714	1	0.31746	0.314286	0.314286
0.228112	0.232171	1	0.390625	0.333333	0.333333
0.363509	0.993766	1	0.307692	0.363636	0.253521
0.206367	0.451255	0.977018	0.359375	0.328947	0.35
0.270037	0.358246	1	0.311828	0.27551	0.283951
0.344586	0.891236	1	0.258621	0.37037	0.303571
0.241578	0.352588	0.991254	0.295775	0.240506	0.263889
0.188415	0.729937	0.868924	0.290909	0.28	0.28
0.308385	1	0.925558	0.324675	0.298246	0.337662
0.227931	0.714949	1	0.262136	0.318681	0.333333
0.130484	0.0502826	1	0.271429	0.257143	0.356164
0.136537	0.583657	0.935356	0.227273	0.219512	0.241379
0.388372	0.577183	0.865661	0.232877	0.25	0.285714
0.153527	0.0835536	0.999655	0.327273	0.267857	0.5
0.157088	0.255667	1	0.25	0.287671	0.302632
0.255106	1	0.805316	0.315789	0.285714	0.285714
0.199367	0.915592	1	0.287671	0.28125	0.340909
0.334205	0.314549	0.789781	0.297297	0.324324	0.271739
0.168887	0.995629	1	0.27451	0.208333	0.25
0.232623	0.484128	0.998174	0.357143	0.275862	0.275862
0.0869961	0.80467	0.999511	0.327869	0.381818	0.381818
0.1379	0.252037	0.89394	0.30303	0.328571	0.309859
0.133214	0.0664075	0.996389	0.257576	0.428571	0.315789
0.231202	0.972771	0.698891	0.361905	0.252174	0.327273
0.285987	1	0.947383	0.29	0.303371	0.320513
0.424148	0.304253	1	0.333333	0.410959	0.410959
0.28078	0.786598	0.980559	0.418919	0.362319	0.362319
0.261357	0.100745	0.972294	0.313953	0.298851	0.373626
0.102752	0.32751	1	0.3125	0.263158	0.253968
0.135176	0.503291	0.917098	0.242857	0.323944	0.323944
0.293187	0.489886	1	0.258824	0.269231	0.260274
0.303561	0.753211	0.945163	0.321429	0.42	0.285714
0.286164	0.661887	1	0.227273	0.333333	0.232877
0.188386	0.968421	0.981683	0.233766	0.25	0.241379
0.137997	0.821609	1	0.333333	0.287671	0.262295
0.303743	0.511985	1	0.238806	0.327586	0.327586
0.311921	0.564966	0.719578	0.214286	0.347222	0.2375
0.208433	0.27511	1	0.337838	0.33871	0.33871
0.464165	0.688897	1	0.446154	0.273973	0.260274
0.166846	0.622739	1	0.441176	0.472727	0.472727
0.290976	0.0768542	0.946728	0.252874	0.27381	0.27381
0.258773	0.999412	1	0.30137	0.285714	0.285714
0.294015	0.799647	0.622605	0.217949	0.234375	0.263889
0.255899	0.0293848	0.989065	0.231884	0.25	0.25
0.154313	0.747049	0.970126	0.391892	0.408163	0.408163
0.110997	0.231114	1	0.2625	0.26087	0.26087
0.16594	0.135995	1	0.287356	0.283784	0.283784
0.337077	0.940625	0.973104	0.278481	0.246575	0.246575
0.371361	0.455521	0.967458	0.313253	0.343284	0.343284
0.141373	0.189356	1	0.242424	0.230769	0.24359
0.307257	0.689978	1	0.323077	0.329114	0.313433
0.219855	0.617829	0.995029	0.221154	0.247423	0.23913
0.100151	0.959807	1	0.348837	0.384615	0.513514
0.221891	1	0.75485	0.27957	0.316667	0.316667
0.268809	0.93506	0.935516	0.267442	0.247312	0.255814
0.295438	1	0.999395	0.255319	0.234043	0.25
0.138342	0.946776	0.957026	0.328358	0.290909	0.290909
0.248472	0.992217	0.925346	0.253333	0.244186	0.257143
0.167137	0.192205	1	0.361111	0.293103	0.288462
0.203524	1	0.819263	0.346154	0.308824	0.294872
0.210893	0.535078	0.947511	0.252874	0.305556	0.278481
0.245748	0.284843	1	0.276923	0.3	0.3
0.211386	0.458751	0.989579	0.327869	0.333333	0.333333
0.189916	0.545382	0.98929	0.215385	0.196078	0.25
0.141193	0.586035	1	0.287879	0.3	0.377049
0.234975	0.526316	1	0.293333	0.306122	0.306122
0.339726	0.964507	1	0.338235	0.304348	0.316456
0.188077	1	0.996527	0.19403	0.219512	0.219512
0.147409	0.5646	1	0.34	0.418605	0.285714
0.130791	0.617993	0.999698	0.28125	0.425532	0.396552
0.167633	0.665444	0.999997	0.284211	0.289474	0.333333
0.410972	0.295722	0.999687	0.23301	0.228916	0.236559
0.23779	0.609816	0.985196	0.22973	0.234375	0.26087
0.196274	0.685192	1	0.392157	0.381818	0.357143
0.130671	0.881674	1	0.4375	0.360656	0.305085
0.138486	0.0199286	1	0.253968	0.338462	0.287671
0.168299	0.256801	1	0.207317	0.271605	0.271605
0.213161	0.207723	1	0.347222	0.381818	0.37931
0.293799	1	1	0.306122	0.278351	0.313253
0.103873	0.487271	1	0.258065	0.263736	0.261364
0.294486	0.995529	0.999973	0.253968	0.259259	0.240741
0.172513	0.359669	1	0.323944	0.298246	0.461538
0.267185	0.255859	1	0.342857	0.283951	0.270833
0.225773	0.44996	1	0.239437	0.285714	0.316456
0.13785	0.498795	0.933695	0.28169	0.306667	0.30137
0.120833	0.0545773	1	0.3	0.525424	0.525424
0.207984	1	0.265072	0.301205	0.356164	0.333333
0.258543	0.122436	0.996369	0.189873	0.216667	0.216667
0.291839	0.0222643	1	0.35	0.228571	0.285714
0.170201	0.620365	0.998603	0.435484	0.444444	0.444444
0.160879	0.12898	1	0.298507	0.45283	0.350877
0.272984	0.177248	0.75125	0.404762	0.391304	0.336957
0.161544	0.592488	1	0.306122	0.326087	0.255319
0.253568	1	1	0.292308	0.28125	0.28125
0.29442	0.708358	0.886811	0.255814	0.246753	0.247423
0.340201	1	0.871324	0.34	0.284404	0.311927
0.362915	0.38968	0.998506	0.283951	0.322581	0.322581
0.318493	0.647732	0.91212	0.298507	0.404255	0.404255
0.161545	0.218692	0.998504	0.306452	0.316667	0.338983
0.505112	0.856945	0.973518	0.348485	0.323944	0.323944
0.311794	0.369326	1	0.293103	0.340909	0.340909
0.136985	0.948112	0.892501	0.308824	0.34375	0.279412
0.177332	0.908285	0.913983	0.267606	0.277108	0.270588
0.250465	0.946065	0.999867	0.4	0.240741	0.255814
0.262086	0.462177	1	0.323529	0.238806	0.24359
0.443434	0.859404	0.932422	0.318182	0.403509	0.403509
0.121399	0.810536	1	0.202899	0.224138	0.224138
0.153502	0.612477	1	0.30137	0.26087	0.301587
0.144583	0.583971	0.980989	0.37931	0.387755	0.321429
0.320604	0.39093	0.997638	0.35443	0.25641	0.3
0.27719	0.362039	1	0.308824	0.294118	0.277778
0.346492	0.679016	0.918895	0.268817	0.358209	0.358209
0.325001	0.864998	0.807182	0.227273	0.234568	0.234043
0.261189	0.990816	1	0.271186	0.246753	0.214286
0.14558	0.518217	1	0.319444	0.333333	0.310811
0.313657	0.462544	0.965798	0.325581	0.31	0.304348
0.454589	0.327097	0.992108	0.295455	0.296296	0.315789
0.210357	0.344442	0.697297	0.318681	0.349398	0.349398
0.361261	0.303288	0.984331	0.358209	0.392857	0.409091
0.226503	0.635398	0.973104	0.25	0.287879	0.287879
0.2382	0.790643	0.999924	0.354839	0.355932	0.306452
0.345006	0.0793163	1	0.363636	0.271429	0.256757
0.239159	1	1	0.3125	0.297872	0.297872
0.273782	0.965621	1	0.339623	0.311111	0.311111
0.169075	0.163676	1	0.306818	0.283582	0.276316
0.130006	0.970929	1	0.356164	0.388889	0.388889
0.33328	1	0.985221	0.271605	0.291139	0.26
0.318717	0.763063	0.536055	0.404494	0.447368	0.447368
0.332829	0.854016	1	0.408451	0.380952	0.347222
0.157058	0.73083	1	0.326531	0.32	0.3
0.178476	0.232555	0.915603	0.22973	0.25641	0.25974
0.265943	0.713699	1	0.285714	0.411765	0.369231
0.322756	0.943179	0.968913	0.474576	0.265625	0.265625
0.175064	1	0.870424	0.268657	0.482143	0.482143
0.168549	1	0.950192	0.307692	0.23913	0.28
0.518176	0.638431	0.895582	0.375	0.342857	0.337838
0.188466	0.22737	1	0.298507	0.40625	0.40625
0.216848	0.288428	0.998246	0.287671	0.289855	0.308642
0.202708	0.721779	1	0.333333	0.397436	0.36
0.32604	0.505332	0.998677	0.295455	0.375	0.321429
0.134784	0.953422	1	0.303571	0.272727	0.272727
0.197702	0.975093	1	0.305882	0.384615	0.311688
0.238573	0.911234	0.98572	0.315789	0.315789	0.315789
0.183237	0.89925	1	0.27027	0.403509	0.403509
0.331632	0.938683	0.985987	0.345679	0.303797	0.294118
0.228295	0.253548	1	0.359375	0.42623	0.313433
0.11994	0.873456	0.90777	0.363636	0.363636	0.363636
0.2063	0.652727	1	0.280702	0.292308	0.263889
0.45403	0.490881	1	0.421053	0.415385	0.415385
0.304954	0.520357	0.930142	0.25	0.241379	0.303571
0.221686	0.118706	0.991644	0.317647	0.347222	0.347222
0.26959	0.805363	1	0.285714	0.216216	0.212121
0.204698	0.313632	1	0.220779	0.257576	0.257576
0.261345	0.982814	0.959142	0.293333	0.223404	0.270833
0.279659	0.923071	1	0.245614	0.242857	0.294118
0.183276	1	1	0.247525	0.25	0.25
0.244038	0.174251	1	0.184211	0.232143	0.328571
0.414001	0.4994	0.992014	0.4	0.318182	0.333333
0.233728	0.404248	1	0.212121	0.278689	0.278689
0.222988	0.988889	0.987319	0.265306	0.27451	0.4375
0.370789	0.327363	0.910542	0.455696	0.336957	0.463768
0.159599	0.63389	0.938801	0.258065	0.358025	0.358025
0.51271	0.627339	0.755138	0.289855	0.287879	0.306452
0.233189	1	0.905491	0.414286	0.419355	0.391892
0.127653	0.937652	0.997243	0.247423	0.3	0.3
0.153704	0.486225	0.998621	0.241071	0.263736	0.323529
0.405417	0.225908	0.960701	0.378788	0.3	0.268041
0.249964	0.676767	1	0.321429	0.384615	0.384615
0.404036	0.459242	0.998888	0.277778	0.276316	0.276316
0.182036	0.816814	1	0.181818	0.258621	0.258621
0.219351	0.0598238	0.991626	0.295455	0.315789	0.315789
0.255159	0.705906	1	0.263889	0.258065	0.259259
0.467849	1	1	0.298507	0.25	0.195122
0.242735	0.907318	1	0.25	0.270833	0.270833
0.49174	0.997379	0.705481	0.431818	0.295918	0.307692
0.407699	0.878516	0.980398	0.285714	0.265823	0.32
0.307694	0.0340838	0.839851	0.263158	0.230769	0.26
0.281296	0.703493	0.796022	0.30137	0.419355	0.313433
0.296582	1	1	0.440678	0.321429	0.396825
0.29572	0.668315	1	0.271429	0.283951	0.294872
0.308949	0.724351	1	0.323529	0.387097	0.37037
0.316666	0.999817	0.967154	0.313953	0.292308	0.292308
0.261505	0.297377	1	0.403509	0.609756	0.609756
0.260131	0.246247	1	0.267857	0.322581	0.298507
0.255186	0.951817	1	0.294872	0.253333	0.261538
0.187279	0.804859	0.995562	0.328358	0.415094	0.415094
0.248061	0.804945	0.994465	0.168831	0.166667	0.176471
0.297511	1	0.936255	0.25	0.272727	0.272727
0.422836	0.824673	1	0.341176	0.348485	0.295775
0.243009	0.997415	0.994032	0.195402	0.205882	0.229885
0.268056	0.916977	1	0.276923	0.265625	0.425532
0.308862	0.136965	0.984439	0.376471	0.39726	0.367816
0.266377	0.962389	0.991347	0.328358	0.25974	0.26087
0.417399	0.987439	0.727797	0.461538	0.369863	0.323944
0.319677	0.0135686	1	0.329545	0.346667	0.317073
0.347099	0.792514	1	0.295082	0.275362	0.263158
0.384085	0.971535	0.95348	0.290323	0.298851	0.298851
0.222929	0.391441	1	0.45283	0.367647	0.320755
0.32862	0.740232	1	0.236842	0.267857	0.267857
0.34617	0.779139	1	0.315217	0.378378	0.378378
0.341218	0.643746	1	0.267442	0.277778	0.277778
0.380457	0.0911377	1	0.264706	0.260274	0.253731
0.430693	0.589708	0.862093	0.346667	0.260417	0.231481
0.1215	1	1	0.367647	0.366667	0.483333
0.152763	0.999174	0.999659	0.257576	0.25974	0.294118
0.251625	0.606636	1	0.338462	0.282051	0.275362
0.362645	1	0.987003	0.30137	0.318841	0.320988
0.236361	0.745822	0.968274	0.277228	0.283582	0.276316
0.256476	0.983164	1	0.261538	0.393939	0.338983
0.282731	0.988835	0.925241	0.288462	0.319149	0.319149
0.299367	0.671677	0.957294	0.243243	0.228571	0.234694
0.269594	0.360953	0.949424	0.244681	0.240964	0.320513
0.217191	0.792605	0.970854	0.278481	0.327273	0.327273
0.339136	0.395061	0.836539	0.292683	0.369863	0.310811
0.132113	0.810615	0.999897	0.328947	0.283951	0.345238
0.208359	1	1	0.267606	0.253521	0.266667
0.195744	0.207023	0.587896	0.358696	0.337209	0.325581
0.269355	0.154487	1	0.227723	0.229358	0.22549
0.187246	1	0.996054	0.212766	0.24	0.2375
0.238098	0.966094	1	0.201835	0.311688	0.311688
0.159083	1	1	0.294118	0.333333	0.384615
0.128251	0.720379	0.999476	0.26087	0.263158	0.263158
0.135561	1	1	0.295775	0.333333	0.327273
0.189492	0.127486	0.990585	0.291667	0.24359	0.24359
0.123556	0.206942	1	0.327869	0.363636	0.363636
0.307336	0.988748	0.935112	0.328358	0.27451	0.27451
0.20965	0.22607	0.999289	0.242424	0.243243	0.257576
0.27319	1	1	0.241379	0.228916	0.228916
0.46139	0.293923	1	0.246914	0.243902	0.263736
0.236084	0.494925	1	0.253521	0.247059	0.240964
0.186125	0.946813	1	0.202899	0.196429	0.246377
0.178393	0.716145	0.986057	0.255814	0.292308	0.302632
0.1716	0.659727	1	0.213115	0.22807	0.196429
0.250649	0.997265	0.586303	0.289474	0.294872	0.28
0.0992658	0.687062	1	0.375	0.416667	0.416667
0.209531	0.565739	0.983406	0.284091	0.364706	0.284091
0.354286	0.250707	1	0.381579	0.313433	0.333333
0.176866	0.280475	0.98953	0.413793	0.44	0.44
0.135109	0.691894	0.771952	0.253521	0.276923	0.25
0.238287	0.519328	0.999997	0.246154	0.305085	0.290323
0.236734	0.974355	1	0.5	0.289474	0.246753
0.24344	1	0.956543	0.264368	0.288889	0.280899
0.18911	0.946561	0.951147	0.27381	0.342857	0.342857
0.190478	0.881673	0.914635	0.413333	0.356322	0.277778
0.24301	0.58586	0.90373	0.337209	0.333333	0.296296
0.302504	1	0.883486	0.336842	0.4	0.326087
0.469159	0.278268	0.826482	0.329268	0.26506	0.268817
0.282903	0.427051	1	0.307692	0.295775	0.263889
0.323831	1	0.982078	0.268041	0.253521	0.253521
0.228674	1	0.973736	0.242424	0.24	0.24
0.210889	0.30114	1	0.333333	0.285714	0.285714
0.267266	0.964634	0.998983	0.318182	0.42	0.42
0.257151	0.980213	0.966095	0.27451	0.360656	0.360656
0.219332	0.713862	0.909412	0.322034	0.355932	0.355932
0.142845	0.998687	1	0.515152	0.37931	0.392857
0.409306	0.888108	1	0.285714	0.369231	0.380952
0.222023	0.667135	0.999356	0.285714	0.285714	0.342466
0.195103	0.240105	0.953812	0.333333	0.338235	0.338235
0.299142	1	0.987566	0.409836	0.302632	0.344828
0.220545	0.888479	0.933222	0.291667	0.297619	0.380282
0.23719	1	0.956366	0.298969	0.284091	0.333333
0.278025	0.364161	0.904497	0.258824	0.282609	0.296296
0.316998	0.955162	1	0.181818	0.217391	0.230769
0.477636	0.692926	0.983182	0.45098	0.295082	0.278689
0.493043	1	1	0.292683	0.368421	0.368421
0.250255	0.0134792	0.99757	0.323077	0.369231	0.369231
0.252929	0.845222	0.971154	0.28	0.313253	0.247312
0.180248	0.204929	1	0.257576	0.313725	0.313725
0.160854	0.189162	0.956579	0.295082	0.287671	0.287671
0.188275	0.683714	1	0.3	0.264151	0.264151
0.196219	0.484123	0.992212	0.240741	0.230769	0.22449
0.336096	0.710301	0.956464	0.33871	0.204819	0.405797
0.18088	0.250376	1	0.263158	0.3	0.288462
0.341437	0.454527	0.994128	0.342466	0.256757	0.30137
0.124472	0.24482	1	0.263889	0.246753	0.26506
0.16476	0.0772693	1	0.319149	0.240506	0.333333
0.20012	0.797326	0.999983	0.284091	0.257576	0.257576
0.152421	0.924792	1	0.195876	0.2	0.239437
0.177045	1	0.99079	0.228571	0.231884	0.333333
0.224959	0.332279	0.894347	0.244898	0.272727	0.272727
0.217301	0.254323	1	0.2	0.216667	0.240964
0.212799	0.194697	0.897813	0.27619	0.32967	0.303371
0.144199	0.496454	1	0.252747	0.26087	0.240506
0.123064	0.704302	1	0.222222	0.282609	0.282609
0.229348	0.997161	0.999773	0.210526	0.238095	0.253731
0.331115	0.676267	0.780427	0.287037	0.285714	0.273684
0.134652	1	0.911929	0.362069	0.392857	0.392857
0.240811	1	0.548149	0.25974	0.245902	0.245902
0.205945	0.0396903	0.981982	0.317647	0.318841	0.300971
0.190434	0.667354	0.958134	0.257576	0.30303	0.30303
0.214002	0.758235	0.999001	0.285714	0.267857	0.231884
0.187623	0.890622	0.946693	0.381579	0.344262	0.344262
0.361056	0.240075	0.992055	0.463768	0.373134	0.373134
0.115099	0.186441	0.972967	0.380282	0.369863	0.360656
0.148505	0.977628	1	0.267442	0.27907	0.329114
0.288094	0.105382	1	0.269841	0.276923	0.276923
0.126276	0.666574	1	0.30137	0.230769	0.258824
0.236918	0.86652	0.933062	0.356164	0.318182	0.276316
0.119307	1	0.912937	0.333333	0.301887	0.305085
0.219878	0.13387	0.94119	0.285714	0.278481	0.306667
0.133737	0.341976	0.978732	0.257576	0.283019	0.283019
0.175858	0.978326	0.999253	0.408451	0.287671	0.287671
0.117539	0.432049	1	0.242857	0.289474	0.318182
0.275986	0.199557	0.952169	0.242857	0.291667	0.25
0.246577	0.901057	0.943046	0.305556	0.291139	0.313953
0.328128	1	0.974393	0.339286	0.310345	0.325581
0.2505	0.0433857	1	0.315068	0.372549	0.372549
0.20335	0.189202	0.971139	0.307692	0.305085	0.319444
0.231433	0.153518	0.981227	0.32	0.302632	0.302632
0.362206	0.816442	0.998226	0.289474	0.346154	0.346154
0.253703	0.137092	0.926046	0.347826	0.291667	0.329114
0.291212	0.517239	1	0.233645	0.217822	0.217822
0.251196	0.982558	1	0.301587	0.278689	0.35
0.215394	0.140129	0.930796	0.373494	0.293333	0.293333
0.148467	0.486691	0.981064	0.231884	0.30137	0.246575
0.226069	0.403594	1	0.354839	0.347222	0.338983
0.163996	0.602529	1	0.298507	0.306452	0.264151
0.153512	0.121192	0.998038	0.296875	0.308824	0.308642
0.211975	0.424177	0.851288	0.258824	0.323944	0.261538
0.338083	0.730003	0.982872	0.328571	0.307692	0.276923
0.290264	0.371396	1	0.339623	0.30303	0.301587
0.220294	0.981949	1	0.28	0.354839	0.328767
0.180001	0.248574	1	0.253968	0.276596	0.276596
0.264876	0.6983	1	0.269231	0.240964	0.240964
0.218544	0.329407	0.880003	0.254545	0.252336	0.27451
0.213512	0.989302	1	0.231884	0.223684	0.253521
0.227733	0.999929	1	0.253968	0.272727	0.272727
0.142596	0.883909	1	0.376623	0.253521	0.415385
0.306997	0.948761	0.826687	0.21	0.225352	0.2
0.196613	0.139466	1	0.206186	0.25974	0.267606
0.145082	0.50194	0.999061	0.242105	0.315789	0.25
0.353338	0.516767	1	0.315789	0.325301	0.287234
0.158029	0.937289	1	0.217949	0.210526	0.210526
0.17308	0.792666	1	0.465116	0.302326	0.302326
0.191072	1	0.952566	0.247312	0.245614	0.25974
0.164019	1	0.99048	0.292308	0.41791	0.304348
0.159813	0.786294	0.997224	0.258427	0.347222	0.26087
0.376573	0.893049	0.987548	0.358209	0.296296	0.296296
0.181053	0.489394	0.997141	0.277108	0.276596	0.272727
0.248702	0.985371	0.971267	0.375	0.290323	0.324675
0.382052	0.640195	0.913985	0.32	0.265957	0.265957
0.158831	0.481626	0.836142	0.282051	0.333333	0.333333
0.138275	0.106546	1	0.434783	0.346154	0.326087
0.141461	1	1	0.375	0.354167	0.354167
0.116127	0.00881638	1	0.358491	0.465116	0.403846
0.356158	0.441549	0.816683	0.267327	0.296703	0.315217
0.559077	0.487987	1	0.326316	0.476923	0.476923
0.280674	1	1	0.327869	0.230769	0.256757
0.176477	0.972899	1	0.309859	0.319444	0.25641
0.222595	0.80727	1	0.215385	0.230769	0.194805
0.121344	0.66064	0.975259	0.25	0.296296	0.243902
0.173003	0.924775	1	0.423077	0.313433	0.3125
0.208507	0.324872	1	0.297297	0.257143	0.306452
0.343818	0.656211	1	0.62	0.403509	0.403509
0.278946	0.516136	0.993048	0.246154	0.236842	0.236842
0.189488	0.431507	1	0.410714	0.362069	0.362069
0.12079	0.935224	1	0.276596	0.240741	0.255319
0.182719	0.94798	0.90664	0.231707	0.261538	0.237288
0.167395	0.728774	0.981174	0.285714	0.280702	0.320755
0.204947	0.437377	1	0.220588	0.220779	0.253165
0.269904	0.988284	1	0.388889	0.352941	0.241379
0.144092	1	1	0.258065	0.267857	0.25
0.111848	0.089007	1	0.279412	0.365385	0.365385
0.206517	0.70335	0.970573	0.363636	0.321429	0.405405
0.314158	0.964696	0.870421	0.303797	0.324675	0.298246
0.11069	0.8898	1	0.247525	0.316456	0.277108
0.11515	0.759918	0.99056	0.137931	0.176471	0.210526
0.174277	0.595223	0.954519	0.326923	0.34	0.318182
0.162925	0.472839	1	0.354839	0.295082	0.329268
0.258292	0.508416	0.97775	0.28972	0.264706	0.25641
0.27988	0.632386	0.900124	0.285714	0.303571	0.303571
0.122749	0.207432	1	0.343284	0.3	0.333333
0.178165	0.421786	0.878456	0.302632	0.294118	0.294118
0.188637	0.513838	0.99975	0.28169	0.323077	0.323077
0.199882	0.723648	1	0.232323	0.289157	0.28866
0.283626	0.978226	0.823513	0.27027	0.28169	0.358209
0.264408	0.698176	1	0.338462	0.280702	0.280702
0.125142	0.999888	1	0.162162	0.207547	0.178571
0.125751	0.863913	1	0.346154	0.409091	0.409091
0.167763	0.623152	0.941809	0.325301	0.285714	0.297619
0.260291	0.950474	0.982721	0.232143	0.24	0.236364
0.215066	0.130703	0.991407	0.269231	0.25	0.253165
0.132455	0.708412	1	0.209677	0.232558	0.255319
0.27992	0.150928	1	0.320755	0.236559	0.244898
0.19661	0.871387	1	0.294872	0.234568	0.320513
0.278762	0.124783	1	0.277778	0.302326	0.218391
0.172225	0.920785	0.999474	0.222222	0.216216	0.207317
0.189487	1	0.960718	0.28	0.25	0.25
0.184091	0.579366	0.849533	0.285714	0.338983	0.338983
0.346552	0.129477	1	0.25	0.254545	0.323077
0.290534	1	1	0.217949	0.22093	0.223301
0.347628	0.52348	1	0.25641	0.294118	0.302326
0.249612	1	0.979342	0.273684	0.32	0.278481
0.278485	0.306307	1	0.273684	0.242105	0.263158
0.367686	0.990328	0.972614	0.275	0.240385	0.240385
0.214702	0.111553	0.738977	0.291667	0.346667	0.346667
0.309453	0.466728	1	0.346154	0.244898	0.240506
0.309557	0.983965	0.873982	0.477612	0.324675	0.313433
0.167848	1	0.990981	0.271186	0.345455	0.345455
0.352142	0.434741	0.987449	0.269663	0.262626	0.247423
0.329678	0.84025	0.99319	0.414286	0.414286	0.377049
0.268409	0.361064	1	0.421053	0.327273	0.327273
0.194224	0.429484	1	0.318182	0.25	0.262295
0.169945	0.719351	0.925835	0.352941	0.34	0.325
0.190149	0.721567	0.900209	0.390625	0.327869	0.327869
0.121607	0.267551	1	0.254545	0.311111	0.311111
0.297883	1	0.935261	0.578947	0.47541	0.290323
0.261737	0.487838	0.945623	0.42623	0.365079	0.365079
0.161032	0.669458	1	0.287234	0.236559	0.243243
0.214263	0.474307	1	0.313725	0.4	0.4
0.196832	0.944439	0.929307	0.206897	0.225806	0.247059
0.245206	0.704337	1	0.25	0.40625	0.304348
0.25084	0.538777	0.869019	0.239583	0.28125	0.268817
0.196389	0.501175	1	0.260417	0.282051	0.282051
0.263148	0.659304	0.786855	0.340206	0.31746	0.31746
0.229063	0.476878	1	0.25	0.203704	0.233333
0.158763	0.895199	1	0.279412	0.353846	0.356164
0.245905	0.188579	0.991876	0.284091	0.266667	0.244186
0.315913	0.284152	0.999931	0.267606	0.318841	0.3
0.314414	0.775244	0.969061	0.27551	0.256757	0.2875
0.173436	0.772043	1	0.279412	0.403509	0.275862
0.161833	1	1	0.262295	0.338462	0.25
0.222701	0.567401	0.969801	0.255556	0.219512	0.22093
0.246395	0.922206	0.659456	0.292683	0.287879	0.305882
0.2451	0.390383	0.964384	0.349206	0.295082	0.291139
0.42454	0.959171	0.840446	0.337209	0.337209	0.280899
0.348655	0.895092	0.821492	0.361111	0.328767	0.346154
0.333766	1	0.971163	0.333333	0.351351	0.322222
0.4365	0.513792	1	0.339286	0.275862	0.27027
0.19587	0.147899	1	0.285714	0.283333	0.303571
0.267093	0.620731	1	0.231884	0.357143	0.318841
0.257195	1	1	0.238806	0.197183	0.210526
0.16365	0.00238195	1	0.272727	0.289855	0.287879
0.171995	0.909841	1	0.304348	0.311475	0.295082
0.328137	0.790013	1	0.292929	0.3375	0.307692
0.114331	0.147513	0.854753	0.239437	0.256757	0.216216
0.205925	0.676355	0.992664	0.278689	0.275862	0.275862
0.222141	0.68698	1	0.278846	0.277778	0.268041
0.231626	1	1	0.347826	0.302632	0.3125
0.255793	0.338885	0.975978	0.323529	0.236842	0.295082
0.21461	1	1	0.275362	0.30137	0.338983
0.259162	0.954519	1	0.327869	0.328571	0.307692
0.132047	0.119236	1	0.434211	0.344828	0.344828
0.188437	0.956709	0.9907	0.257143	0.246377	0.271429
0.201632	0.882342	1	0.346154	0.294118	0.294118
0.304181	0.853706	1	0.304348	0.358209	0.343284
0.189623	0.103917	1	0.214286	0.376812	0.285714
0.123027	0.413543	1	0.232877	0.320988	0.282051
0.11614	1	1	0.25	0.261905	0.244898
0.234118	0.221014	0.99758	0.298701	0.27027	0.27027
0.15063	0.844283	1	0.232558	0.25	0.25
0.241946	0.505568	1	0.285714	0.30137	0.292683
0.132601	0.93924	1	0.245283	0.304348	0.285714
0.0998478	0.396806	0.996241	0.384615	0.375	0.375
0.13225	0.35194	1	0.295082	0.381818	0.359375
0.196499	0.400249	0.996075	0.22973	0.269841	0.269841
0.229901	0.00429324	1	0.283784	0.304348	0.285714
0.206858	0.747499	1	0.368421	0.275362	0.283951
0.145169	0.798216	1	0.320755	0.435897	0.435897
0.236248	0.982741	1	0.246377	0.271186	0.25
0.394622	0.996672	1	0.298851	0.247059	0.307692
0.338916	0.104395	0.994118	0.272727	0.373134	0.378378
0.171463	0.839918	0.999941	0.21875	0.352941	0.267857
0.168714	0.53101	1	0.310811	0.253521	0.261905
0.159013	0.228008	0.983458	0.276923	0.257576	0.303797
0.280631	0.707102	0.987296	0.296703	0.477612	0.477612
0.230557	0.874211	0.987878	0.246914	0.262626	0.318182
0.209084	0.381138	0.774126	0.278351	0.315068	0.275
0.122053	0.837251	1	0.291667	0.283582	0.283582
0.262471	0.636264	0.829999	0.215054	0.272727	0.272727
0.139449	0.18492	1	0.262295	0.358209	0.358209
0.130596	0.394245	1	0.253333	0.246575	0.238095
0.16114	0.941544	1	0.314286	0.338462	0.347222
0.226271	0.625786	1	0.333333	0.259259	0.267857
0.203636	0.876644	0.953955	0.375	0.360656	0.360656
0.318074	0.371008	0.836099	0.324675	0.328767	0.328767
0.256195	0.996321	0.850085	0.302632	0.275862	0.271605
0.180117	1	0.921894	0.308824	0.360656	0.308824
0.207212	0.400943	0.961224	0.618182	0.4375	0.4375
0.102822	1	0.992418	0.25	0.283019	0.254237
0.358502	0.192469	0.920267	0.313953	0.298851	0.310345
0.203954	0.872189	0.997104	0.297297	0.225352	0.279412
0.270099	0.289136	0.995882	0.419355	0.341772	0.344828
0.272721	0.90355	0.992827	0.340909	0.263158	0.313253
0.286264	0.611731	0.957419	0.289157	0.289855	0.289855
0.286863	0.143561	1	0.298246	0.347826	0.347826
0.194379	0.429562	0.998314	0.703125	0.416667	0.347222
0.190456	0.522478	0.994013	0.3	0.357143	0.357143
0.345316	0.327586	0.878256	0.23301	0.278846	0.25
0.162692	0.222849	1	0.260274	0.264368	0.264368
0.225884	0.492301	0.994145	0.425	0.328571	0.328571
0.229045	0.458429	0.988874	0.342857	0.298507	0.302632
0.182045	0.708478	1	0.241758	0.264706	0.260274
0.24878	0.305484	0.977844	0.4	0.344262	0.36
0.221452	0.850406	0.828149	0.304348	0.25	0.291139
0.23324	0.598084	1	0.27381	0.333333	0.287671
0.187666	0.910683	1	0.258621	0.269841	0.27907
0.399435	0.514841	0.89137	0.380435	0.358025	0.303797
0.235689	0.442716	1	0.291667	0.310811	0.310811
0.159526	0.961128	1	0.222222	0.212766	0.236842
0.255358	1	0.987596	0.329412	0.464789	0.464789
0.184364	0.47179	0.852617	0.365854	0.38961	0.38961
0.127883	0.29295	1	0.328571	0.304878	0.26506
0.229077	0.85383	1	0.276316	0.305556	0.305556
0.119334	0.201425	0.97362	0.292683	0.337662	0.382716
0.157141	0.976616	1	0.278689	0.333333	0.370968
0.181411	0.529518	0.869187	0.291667	0.289157	0.298851
0.229086	0.413123	0.938762	0.328125	0.333333	0.371429
0.114553	0.60637	1	0.277778	0.253333	0.287356
0.220989	0.848515	0.931905	0.291667	0.323944	0.323944
0.243035	1	0.997095	0.30303	0.269841	0.265625
0.258465	0.0982343	1	0.2625	0.232558	0.333333
0.253564	0.808121	0.992648	0.241935	0.222222	0.288462
0.348907	0.574411	0.979019	0.338028	0.279412	0.305556
0.49332	0.634641	0.887632	0.402299	0.264368	0.284211
0.149224	0.481447	1	0.253012	0.265625	0.265625
0.241507	0.655663	0.986669	0.246914	0.258065	0.278689
0.369165	0.793582	0.899435	0.2875	0.344828	0.228916
0.262144	1	0.922732	0.284211	0.234694	0.277228
0.170143	0.892844	1	0.285714	0.293103	0.294118
0.235862	0.941899	0.864655	0.228571	0.258621	0.258621
0.241454	0.615419	1	0.289855	0.353846	0.319444
0.160151	0.27278	1	0.266667	0.4	0.285714
0.362026	0.747064	0.935931	0.313253	0.310345	0.311688
0.216231	0.695405	1	0.27193	0.353659	0.288889
0.16101	0.561644	1	0.3125	0.291667	0.285714
0.208457	0.103964	1	0.292308	0.260274	0.253012
0.159025	1	0.997038	0.369863	0.347826	0.333333
0.213864	0.775176	0.997226	0.305882	0.324324	0.324324
0.147337	0.744548	0.996669	0.19403	0.208333	0.205882
0.326891	0.935011	1	0.33871	0.333333	0.333333
0.327356	0.640465	0.959649	0.307692	0.311828	0.307692
0.193036	0.41517	1	0.261538	0.266667	0.266667
0.288008	0.570405	0.959162	0.321839	0.252632	0.272727
0.249166	0.480205	1	0.253012	0.263889	0.273973
0.136553	0.97632	0.809427	0.259259	0.317647	0.325581
0.227406	1	1	0.231579	0.25	0.258065
0.305604	0.630426	0.985148	0.373134	0.256098	0.25
0.322747	0.996604	0.997132	0.278846	0.308642	0.308642
0.280937	0.29165	0.913267	0.310345	0.28866	0.28
0.185437	0.800034	1	0.265823	0.269841	0.28
0.400694	0.699567	1	0.285714	0.22807	0.245455
0.222946	0.376059	0.986085	0.240964	0.313253	0.385542
0.215966	0.690519	1	0.367089	0.308511	0.274725
0.196855	0.995594	1	0.383333	0.33871	0.33871
0.39357	0.375621	0.979419	0.36	0.403226	0.350649
0.17411	0.347643	1	0.220339	0.253521	0.333333
0.158504	0.403493	0.946869	0.290909	0.363636	0.363636
0.287318	0.647258	0.848992	0.287234	0.280488	0.278351
0.224803	0.614307	0.961716	0.275	0.45283	0.45283
0.14253	0.89122	0.99906	0.253731	0.296296	0.296296
0.13154	0.976381	1	0.116667	0.148148	0.172414
0.30862	0.627213	0.943689	0.343434	0.343434	0.343434
0.323226	0.492705	0.981497	0.292683	0.275	0.28
0.305863	0.816062	0.970846	0.320513	0.266667	0.290698
0.211994	0.427475	0.977149	0.4	0.289855	0.409836
0.13154	0.976381	1	0.116667	0.148148	0.172414
0.192706	0.478577	0.955345	0.31746	0.277778	0.484848
0.196298	0.650929	1	0.17284	0.192308	0.192308
0.169709	0.949499	0.948935	0.276596	0.240741	0.240741
0.261029	0.627624	0.951614	0.247059	0.230769	0.219512
0.13154	0.976381	1	0.116667	0.148148	0.172414
0.456019	0.197067	0.999841	0.383562	0.442623	0.337662
0.321863	0.692361	0.832023	0.234568	0.260274	0.25974
0.107635	0.737059	0.996591	0.310811	0.263158	0.28
0.302657	0.993685	0.761086	0.271739	0.272727	0.268657
0.162787	0.477707	1	0.270588	0.276316	0.268657
0.280293	0.275835	1	0.282353	0.345679	0.307692
0.205401	0.909866	0.905522	0.25	0.354167	0.267857
0.32552	0.981853	0.999428	0.242857	0.295082	0.235294
0.311658	0.836896	0.952624	0.283951	0.306667	0.320513
0.211725	0.99552	1	0.340426	0.413793	1
0.293887	1	1	0.272727	0.333333	0.5
0.220923	0.748798	0.902299	0.314286	0.31746	0.413793
0.130493	1	1	0.418182	0.479167	0.479167
0.151441	0.0502795	0.984038	0.347222	0.333333	0.354839
0.291609	0.557291	0.988717	0.288889	0.269231	0.25641
0.258145	0.129489	0.986057	0.274194	0.238806	0.243243
0.271198	0.244426	1	0.290598	0.2625	0.265306
0.211755	0.706088	0.994047	0.276316	0.328358	0.328358
0.148829	0.764046	1	0.261364	0.316456	0.247059
0.135204	0.317676	0.989666	0.272727	0.290909	0.290909
0.191326	0.223817	0.981956	0.265823	0.231579	0.255556
0.235678	0.1658	0.987432	0.277108	0.273973	0.310345
0.200605	0.413584	1	0.28125	0.311475	0.311475
0.306532	0.999869	0.712418	0.305882	0.234568	0.23913
0.189217	0.769779	0.883685	0.277108	0.280702	0.280702
0.206341	0.600542	0.999253	0.328767	0.313433	0.320513
0.151093	0.350252	0.99934	0.252525	0.266667	0.266667
0.0926971	0.765955	0.999907	0.333333	0.338462	0.338462
0.300119	0.0513563	0.995821	0.239437	0.287671	0.381579
0.194298	0.362723	1	0.343284	0.343284	0.343284
0.233328	0.722656	1	0.27907	0.271429	0.271429
0.306755	0.254513	1	0.449275	0.359375	0.359375
0.221497	0.173827	0.955989	0.379747	0.441176	0.364865
0.210683	0.343056	0.894396	0.207547	0.204545	0.204545
0.388401	1	1	0.305085	0.285714	0.345455
0.180971	0.0971115	1	0.254237	0.328125	0.328125
0.245423	0.816755	0.927147	0.220779	0.262295	0.262295
0.254678	0.979026	0.930216	0.25	0.269231	0.287879
0.19447	0.0670835	1	0.309091	0.328125	0.301887
0.270883	1	0.999921	0.279412	0.396825	0.396825
0.256526	0.687719	0.989035	0.32	0.304878	0.304878
0.459226	0.248435	1	0.325301	0.269231	0.294872
0.321677	0.0461156	1	0.273973	0.291667	0.328947
0.247633	0.389376	0.998264	0.282609	0.258065	0.261905
0.262216	0.975825	0.9222	0.214286	0.258065	0.258065
0.333277	0.125259	1	0.291667	0.272727	0.356164
0.206786	0.272655	1	0.333333	0.305085	0.305085
0.254858	1	0.988684	0.289474	0.313253	0.311688
0.216254	0.232594	1	0.225352	0.27451	0.27451
0.235648	0.161932	0.974023	0.277778	0.268293	0.325301
0.17224	0.994203	1	0.271605	0.253968	0.290323
0.162525	0.424559	0.976914	0.229167	0.230769	0.3
0.323586	0.448858	1	0.315789	0.3	0.289855
0.275259	0.599042	0.966402	0.205357	0.231579	0.447059
0.281728	0.550366	0.737701	0.406593	0.333333	0.333333
0.217694	1	1	0.380282	0.337838	0.220588
0.176682	0.224999	0.99471	0.225	0.2375	0.247059
0.267565	1	1	0.327869	0.323077	0.363636
0.145457	0.609514	0.988008	0.338983	0.355932	0.278689
0.298753	1	0.807542	0.302632	0.271605	0.252747
0.332444	0.289026	1	0.280899	0.242424	0.233645
0.208062	0.266676	0.894645	0.264706	0.279412	0.265823
0.108815	0.357282	0.927688	0.313253	0.246914	0.246914
0.167277	0.423995	0.975857	0.27551	0.2875	0.290323
0.165885	0.427105	1	0.303371	0.318182	0.263158
0.189095	0.96017	0.999994	0.333333	0.292308	0.423729
0.332931	0.59626	1	0.25	0.274194	0.253968
0.125761	0.354023	0.987453	0.33871	0.338235	0.338235
0.245073	0.984314	1	0.366667	0.377358	0.377358
0.252301	0.451006	0.96065	0.285714	0.344828	0.344828
0.233941	1	1	0.204819	0.207792	0.228571
0.220367	0.936848	1	0.307692	0.3	0.328125
0.176306	0.256299	1	0.346154	0.344262	0.323529
0.266801	0.545942	1	0.341772	0.36	0.36
0.273206	0.967276	1	0.280702	0.253968	0.258065
0.406084	0.0246991	0.839014	0.292683	0.320513	0.294872
0.163352	0.170884	0.99785	0.289855	0.339623	0.339623
0.315314	0.326798	1	0.328767	0.277778	0.325301
0.120088	0.681016	1	0.452381	0.38	0.411765
0.130767	0.129566	0.986741	0.264151	0.320755	0.320755
0.278312	0.841948	0.974829	0.3875	0.294118	0.27027
0.313676	0.81447	0.999165	0.388889	0.361111	0.333333
0.180449	0.996897	0.81436	0.315789	0.322581	0.283582
0.195175	0.934032	1	0.338983	0.254902	0.338983
0.208919	1	0.894651	0.375	0.328571	0.258824
0.448473	0.509021	0.984274	0.273973	0.227848	0.253012
0.279388	0.777846	1	0.25	0.289474	0.289474
0.256887	0.0671671	1	0.263889	0.28125	0.28125
0.166601	0.980201	0.954736	0.259259	0.333333	0.333333
0.215331	1	0.97392	0.210526	0.233766	0.222222
0.278284	0.121975	0.971019	0.238532	0.25	0.266667
0.198494	0.275958	0.943938	0.268293	0.291667	0.296296
0.208583	0.324855	0.760925	0.236559	0.296296	0.296296
0.0931074	0.449604	1	0.325581	0.32	0.271429
0.302594	0.79375	0.977732	0.178082	0.240506	0.265823
0.205145	0.0214498	0.999164	0.391892	0.424658	0.3375
0.372441	0.784041	0.909846	0.35	0.269663	0.35443
0.222669	0.162966	1	0.397059	0.40678	0.327273
0.350898	0.677631	1	0.313953	0.294118	0.367647
0.155078	0.0376686	0.993174	0.282609	0.339286	0.339286
0.091639	0.399862	0.993154	0.282051	0.272727	0.272727
0.167965	0.277612	0.936955	0.269663	0.362319	0.362319
0.175977	0.0812467	1	0.343284	0.363636	0.382353
0.138	0.846569	0.965164	0.413043	0.307692	0.333333
0.195285	0.296574	1	0.234568	0.258065	0.258065
0.328677	0.121018	1	0.262295	0.223529	0.233333
0.176704	0.741463	1	0.25974	0.3	0.3
0.403424	0.694896	0.999782	0.27957	0.325581	0.3375
0.188882	0.0886182	0.999265	0.25	0.297297	0.360656
0.171807	0.089745	0.807088	0.268293	0.262295	0.263889
0.164904	0.977247	1	0.307692	0.333333	0.317073
0.285732	0.969895	0.99983	0.333333	0.272727	0.272727
0.233762	0.411021	0.999535	0.345455	0.422222	0.422222
0.116796	0.608281	1	0.222222	0.301587	0.282051
0.0984225	0.231776	1	0.230769	0.266667	0.266667
0.193769	0.614017	0.999539	0.333333	0.259259	0.24
0.114357	0.150953	1	0.428571	0.410256	0.459459
0.279667	0.184875	1	0.226804	0.393939	0.351852
0.261531	1	1	0.245283	0.276316	0.276316
0.399564	0.811423	0.947063	0.352113	0.386667	0.386667
0.306272	0.684327	0.74346	0.380531	0.278351	0.242991
0.251122	0.893988	1	0.37931	0.358491	0.358491
0.204078	0.855192	1	0.276596	0.254902	0.313725
0.415854	0.526798	1	0.466667	0.285714	0.326531
0.216444	0.629616	0.949013	0.343284	0.26	0.288462
0.226221	0.924992	1	0.617021	0.327869	0.327869
0.173077	0.807087	1	0.25	0.226667	0.238095
0.292212	0.998866	1	0.382716	0.341463	0.354839
0.239122	0.356856	0.957662	0.354839	0.375	0.375
0.42317	0.281779	1	0.204819	0.27381	0.27381
0.159568	0.354414	0.984896	0.219178	0.261538	0.271605
0.226432	0.967852	0.81637	0.223529	0.253968	0.263158
0.288707	1	0.999373	0.364583	0.289474	0.3125
0.226704	0.999045	1	0.363636	0.3125	0.313433
0.356815	0.75482	0.985588	0.276596	0.272727	0.386364
0.231725	1	1	0.301587	0.340426	0.340426
0.178341	0.826323	0.97369	0.296875	0.258621	0.377778
0.300965	0.748575	0.853364	0.361446	0.275	0.3625
0.39936	0.678874	1	0.333333	0.260274	0.257143
0.241558	1	1	0.283333	0.301887	0.309091
0.231607	0.591244	0.996446	0.369231	0.35	0.35
0.180163	0.952579	1	0.432099	0.333333	0.417722
0.238575	0.826307	0.992227	0.384615	0.276316	0.352941
0.331693	0.986573	0.942816	0.265306	0.235294	0.219048
0.189753	0.948848	0.990168	0.306667	0.351852	0.319149
0.268431	0.872449	1	0.28	0.255319	0.26087
0.24403	1	1	0.345455	0.301587	0.254902
0.237323	0.960142	0.969135	0.344262	0.25	0.25
0.343986	1	0.974074	0.253731	0.242424	0.267606
0.258525	0.443796	0.99237	0.27907	0.235955	0.282051
0.404563	0.286701	1	0.380282	0.294118	0.269231
0.283021	0.553392	0.848564	0.316327	0.272727	0.269663
0.119017	0.411286	1	0.276923	0.296875	0.275362
0.249205	0.885617	0.869058	0.223684	0.267606	0.253521
0.229193	0.831818	0.926832	0.232877	0.235294	0.219512
0.231649	0.214836	1	0.280899	0.273973	0.292135
0.332069	0.579704	0.948818	0.336842	0.25	0.270833
0.262656	0.235164	0.798982	0.261364	0.283784	0.279412
0.252469	0.810423	0.7652	0.29703	0.333333	0.362745
0.295848	0.359601	0.850929	0.322917	0.3125	0.3125
0.19958	0.220232	1	0.240964	0.297297	0.297297
0.44804	0.629663	1	0.269231	0.237288	0.237288
0.325981	1	0.92449	0.272727	0.293333	0.257143
0.356049	0.552205	0.875173	0.292035	0.268817	0.3
0.0967273	0.850585	1	0.220779	0.208955	0.216216
0.439596	0.629394	1	0.3	0.242424	0.253333
0.237692	0.955946	0.999359	0.23913	0.301587	0.301587
0.311649	0.793465	0.96679	0.32	0.328358	0.361111
0.186017	1	0.999536	0.253968	0.360656	0.360656
0.479189	0.0293964	1	0.278689	0.314815	0.314815
0.123742	0.772533	0.991962	0.284211	0.272727	0.240506
0.378443	1	0.97341	0.191919	0.208955	0.244186
0.200333	0.933182	0.999942	0.258621	0.242424	0.243243
0.158131	0.0797381	0.916492	0.282609	0.283951	0.284091
0.26118	0.716956	1	0.246753	0.333333	0.333333
0.37981	0.12494	1	0.228916	0.257576	0.26087
0.268584	0.835952	1	0.380282	0.375	0.375
0.201571	0.716872	1	0.412698	0.289855	0.276923
0.198534	0.962524	1	0.217391	0.275862	0.310811
0.282897	0.314908	0.930947	0.255814	0.273684	0.265957
0.192262	0.659084	1	0.230769	0.244898	0.244898
0.277166	0.640573	0.996925	0.333333	0.326531	0.391304
0.262249	0.934003	0.977834	0.254237	0.289474	0.269231
0.160648	0.833115	1	0.206349	0.375	0.282609
0.14211	0.975995	1	0.192771	0.189189	0.178947
0.342539	0.125794	1	0.247312	0.293333	0.289474
0.462522	0.511576	0.900131	0.301075	0.302632	0.302632
0.207564	1	0.893231	0.253333	0.268657	0.283951
0.218315	0.821654	1	0.192308	0.294118	0.197183
0.269687	0.887992	1	0.262295	0.267857	0.3125
0.178364	0.0421899	1	0.256757	0.4	0.4
0.293894	0.235796	0.971985	0.284211	0.280488	0.304348
0.35376	0.969997	0.933097	0.244444	0.255814	0.271605
0.135994	0.14578	1	0.306452	0.3	0.309091
0.226281	0.845828	1	0.208791	0.236842	0.236842
0.166798	0.0822328	0.977046	0.272727	0.322581	0.322581
0.124553	0.529098	0.999999	0.238806	0.285714	0.285714
0.188555	1	1	0.333333	0.339286	0.326531
0.232317	0.699903	0.881034	0.264151	0.280702	0.285714
0.247036	0.0874647	1	0.303571	0.258621	0.268657
0.271672	0.319157	0.933249	0.343284	0.333333	0.346667
0.282556	0.807433	1	0.244186	0.314286	0.275862
0.291835	0.129275	1	0.30303	0.269841	0.264706
0.292273	0.041539	1	0.290323	0.298507	0.310811
0.0862491	0.640497	0.97142	0.269231	0.298701	0.268657
0.157885	0.971358	1	0.318182	0.34	0.358209
0.270721	0.527551	1	0.337838	0.289855	0.338462
0.206544	0.962121	0.966366	0.308511	0.308642	0.27381
0.198691	0.532767	0.632816	0.210526	0.222222	0.233333
0.242675	0.943534	1	0.29	0.271845	0.285714
0.172172	0.617887	0.995623	0.202247	0.225	0.225
0.145263	0.509767	0.826896	0.209302	0.252525	0.260504
0.198305	0.135794	0.960482	0.215686	0.22549	0.254902
0.177868	0.362975	0.989858	0.289157	0.338028	0.328358
0.165426	0.224005	0.971421	0.185185	0.202899	0.202899
0.213486	0.480692	1	0.453333	0.328358	0.388889
0.285422	1	0.699944	0.363636	0.305882	0.356322
0.105781	0.421341	0.997343	0.45283	0.333333	0.314286
0.33443	1	0.91574	0.244681	0.392857	0.287356
0.277575	0.966755	1	0.241935	0.289855	0.264706
0.236667	0.921265	1	0.285714	0.27027	0.366667
0.448819	0.793575	0.941198	0.284091	0.244186	0.247423
0.331154	0.987499	1	0.27907	0.278481	0.244186
0.167307	1	1	0.271186	0.262295	0.271186
0.267529	1	1	0.247525	0.3	0.25641
0.288413	0.933722	1	0.269841	0.319149	0.267857
0.258583	0.923938	0.773319	0.316456	0.3	0.3
0.33587	0.708559	0.98512	0.283333	0.314815	0.314815
0.187532	0.977442	0.941346	0.31746	0.27907	0.27907
0.200015	0.744526	0.93111	0.397059	0.295082	0.295082
0.239498	0.0882365	0.912791	0.23	0.323077	0.27027
0.2179	0.990517	0.89875	0.297619	0.282051	0.289157
0.100819	0.297241	0.884668	0.35	0.231884	0.263158
0.227441	0.999458	0.995853	0.246914	0.26087	0.369565
0.173894	0.581811	0.998243	0.212121	0.217391	0.339286
0.188377	0.987859	1	0.397059	0.362069	0.333333
0.230067	0.833986	1	0.321429	0.305085	0.333333
0.161383	0.736455	0.996788	0.232877	0.223529	0.247312
0.233003	0.859165	1	0.341463	0.317073	0.32967
0.295099	0.887962	1	0.346154	0.301587	0.322034
0.335914	0.989313	1	0.301205	0.347222	0.325
0.291281	0.184907	1	0.314286	0.285714	0.292308
0.368085	0.920415	1	0.272727	0.257576	0.25
0.184449	1	1	0.283784	0.279412	0.323077
0.273042	0.657591	1	0.207547	0.213333	0.26087
0.177757	0.699808	0.90393	0.290323	0.318182	0.318182
0.209933	0.807262	1	0.233766	0.2	0.219048
0.415115	1	0.67097	0.3	0.253333	0.320988
0.252317	0.462273	0.99266	0.302326	0.387097	0.329412
0.293795	0.618312	0.8722	0.287671	0.294118	0.25
0.304104	0.269953	0.945298	0.482759	0.324675	0.318182
0.359897	0.672436	0.99914	0.313253	0.277778	0.294872
0.278559	1	1	0.295775	0.283333	0.344828
0.254293	0.317223	0.910868	0.313953	0.275	0.26087
0.495388	0.979819	1	0.313253	0.328571	0.329114
0.165947	0.0164408	1	0.336735	0.316667	0.316667
0.174475	0.408431	0.929157	0.263889	0.42623	0.280899
0.287739	0.871844	0.935176	0.322222	0.340659	0.292308
0.350388	1	0.926803	0.293333	0.291667	0.291667
0.194931	0.144132	0.955164	0.281553	0.287234	0.265823
0.180544	0.0151989	1	0.255556	0.267442	0.268041
0.205612	0.852429	0.96574	0.243478	0.225806	0.245098
0.177848	0.384217	0.790045	0.328358	0.346154	0.346154
0.354359	0.599621	1	0.316667	0.318182	0.32
0.244505	0.354457	1	0.235294	0.339623	0.305085
0.218331	0.547107	0.755824	0.333333	0.294118	0.285714
0.217553	0.888708	1	0.235294	0.225352	0.227848
0.247039	0.543263	0.95306	0.255319	0.241758	0.290323
0.32571	0.997035	0.940578	0.333333	0.234568	0.241758
0.173751	0.794653	1	0.42	0.357143	0.408163
0.276689	0.892593	1	0.267857	0.242857	0.269841
0.189712	0.900711	0.984304	0.296296	0.292308	0.292308
0.345428	0.931678	0.940999	0.224719	0.265823	0.265823
0.194505	0.29918	0.996403	0.233333	0.273973	0.273973
0.497163	0.0291688	0.971043	0.27027	0.244444	0.242857
0.210058	0.624687	0.73302	0.402778	0.2625	0.258824
0.186926	0.0953334	0.975869	0.333333	0.285714	0.285714
0.195547	0.437636	0.98359	0.283019	0.25	0.261538
0.25006	1	0.60042	0.266667	0.277228	0.298969
0.315511	0.361309	1	0.338462	0.275	0.296875
0.122857	0.996732	0.896468	0.276316	0.275362	0.275362
0.283026	0.871796	0.829673	0.27957	0.285714	0.294872
0.221729	0.163118	0.925831	0.277778	0.369231	0.296875
0.215878	0.0206391	1	0.464286	0.338235	0.291667
0.202811	0.94359	0.994699	0.272727	0.342857	0.342857
0.240431	0.452572	1	0.305882	0.350649	0.283582
0.14849	0.888246	1	0.26087	0.295775	0.267606
0.226161	0.9141	1	0.271429	0.294118	0.245614
0.260902	1	1	0.283333	0.291667	0.291667
0.177156	0.451318	1	0.232558	0.217391	0.243243
0.195672	0.341402	1	0.291139	0.333333	0.338462
0.246921	0.926688	0.997228	0.292683	0.348837	0.252747
0.307625	0.96535	0.956353	0.262136	0.318182	0.318182
0.215859	0.619347	1	0.240506	0.291667	0.291667
0.253129	0.771585	1	0.27	0.341176	0.282609
0.201448	0.549497	1	0.265823	0.247312	0.276316
0.315079	0.950054	0.978283	0.232877	0.260274	0.269841
0.228088	0.759975	1	0.231579	0.241935	0.259259
0.182002	0.876992	1	0.190476	0.235294	0.235294
0.172043	0.706618	0.991153	0.292308	0.271429	0.303797
0.256022	0.697972	0.998239	0.308642	0.387097	0.387097
0.379336	0.98083	0.83167	0.297872	0.282353	0.5
0.175975	0.3828	1	0.259259	0.305556	0.305556
0.172047	0.663262	1	0.241935	0.3	0.3
0.147369	0.181364	1	0.278846	0.269231	0.287356
[truncated: 8,010 more rows]

## Sheet: Fig. 3b
Prop. Inhibitory activity	Prop. Metabolic stability	Prop. Permeability	Rel. Inhibitory activity	Rel. Metabolic stability	Rel. Permeability
0.222507	0.684726	0.992283	0.338235	0.239437	0.272727
0.15311	0.789633	0.957013	0.307692	0.283951	0.28125
0.22264	0.290576	1	0.293333	0.28169	0.28169
0.106649	0.524347	1	0.283333	0.25	0.311475
0.390174	0.995343	0.999917	0.26	0.283784	0.329268
0.113724	0.0476563	1	0.287356	0.453125	0.453125
0.130737	0.982985	1	0.246154	0.243243	0.235294
0.192358	0.411395	0.991427	0.287671	0.285714	0.285714
0.189371	1	1	0.20339	0.238095	0.238095
0.292013	0.800143	0.94475	0.329787	0.296296	0.290698
0.186352	0.996932	1	0.304348	0.3	0.3125
0.296223	0.944072	0.984209	0.353846	0.27451	0.367347
0.216539	0.138477	0.583663	0.277778	0.352113	0.309859
0.26754	0.947187	0.999905	0.509091	0.370968	0.370968
0.24633	1	1	0.361446	0.333333	0.3875
0.20335	0.99483	0.962192	0.259259	0.255319	0.255319
0.205147	0.119791	0.73158	0.255814	0.304348	0.304348
0.126408	1	1	0.272727	0.25	0.25
0.13734	0.110173	0.973025	0.3125	0.357143	0.358696
0.122846	0.621354	0.979212	0.230769	0.305085	0.305085
0.247113	1	0.905275	0.34375	0.333333	0.333333
0.147456	0.418858	0.783747	0.305556	0.29	0.368421
0.289624	0.184559	0.96936	0.396825	0.339623	0.377049
0.244797	1	0.96181	0.349206	0.309859	0.32
0.292837	0.123135	0.961382	0.236842	0.224719	0.236559
0.257778	0.982231	0.97741	0.283333	0.311111	0.311111
0.225255	1	1	0.295082	0.4375	0.382979
0.217014	0.953041	0.581015	0.21519	0.231884	0.264706
0.1957	0.98063	1	0.285714	0.307692	0.307692
0.454507	0.62649	0.893033	0.30303	0.388889	0.388889
0.185915	0.292007	0.996034	0.243243	0.315789	0.253731
0.204274	0.917807	0.984858	0.377358	0.274194	0.21875
0.171134	0.379181	0.995104	0.289855	0.333333	0.25
0.152017	0.443892	1	0.2	0.25	0.333333
0.19403	0.889843	0.960295	0.258065	0.344262	0.344262
0.20733	0.796976	1	0.357143	0.277778	0.33871
0.158578	0.778299	1	0.292308	0.240741	0.240741
0.166444	0.201037	1	0.295082	0.328358	0.328358
0.162494	0.219429	0.89884	0.295918	0.426471	0.349206
0.164329	0.839069	0.954416	0.315068	0.297297	0.313433
0.266423	0.879166	1	0.287671	0.272727	0.295775
0.190652	0.999991	0.750958	0.367647	0.318841	0.378378
0.1624	0.910502	0.904028	0.292308	0.272727	0.290323
0.0998174	0.330244	0.876748	0.185185	0.241935	0.257576
0.374342	0.97959	0.989218	0.354167	0.34	0.333333
0.239292	0.261656	1	0.368421	0.373494	0.342857
0.182369	0.417301	0.999844	0.381579	0.30303	0.30303
0.12712	0.571782	0.999856	0.5	0.487179	0.487179
0.260931	1	0.966996	0.264368	0.244186	0.273684
0.213484	1	1	0.208955	0.327869	0.327869
0.127059	0.738641	1	0.355932	0.344828	0.373134
0.229662	0.991337	1	0.230769	0.361111	0.393939
0.194708	0.0812708	0.994115	0.232323	0.272727	0.271845
0.23179	0.872352	0.925675	0.305882	0.293333	0.342857
0.301641	0.0601653	0.957394	0.377778	0.311111	0.311111
0.251716	0.598352	0.883799	0.440678	0.327869	0.338462
0.25305	0.69709	0.97761	0.247191	0.236559	0.283582
0.201754	0.938041	0.867214	0.458333	0.387755	0.387755
0.198343	0.522878	0.94682	0.283951	0.319444	0.289474
0.109893	0.597302	0.940654	0.345455	0.358491	0.358491
0.169559	0.915856	0.856751	0.406977	0.356164	0.378049
0.221127	0.383005	0.889421	0.337838	0.328571	0.342105
0.301444	0.975889	0.976355	0.242105	0.292308	0.313433
0.162328	0.126589	0.971077	0.403226	0.370968	0.339286
0.265872	0.990659	0.987705	0.273684	0.27381	0.308511
0.170606	0.652592	0.938803	0.287879	0.289855	0.289855
0.17812	0.665322	0.97006	0.293333	0.263158	0.289474
0.273535	0.479621	0.959394	0.181818	0.211268	0.217822
0.140659	0.52241	0.979032	0.311475	0.350877	0.350877
0.124724	0.358779	1	0.5	0.338983	0.338983
0.170868	0.133992	0.970399	0.3125	0.272727	0.272727
0.290779	0.873155	0.999055	0.324675	0.323944	0.27027
0.125592	0.88001	1	0.291667	0.360656	0.31746
0.131752	0.322407	0.946398	0.25	0.389831	0.389831
0.258522	0.50376	0.932218	0.338462	0.256757	0.236842
0.176848	0.410918	1	0.17284	0.213333	0.197531
0.136091	0.999964	0.795146	0.217391	0.215385	0.215385
0.195423	1	0.974865	0.290909	0.271186	0.258621
0.213988	0.427676	0.835198	0.258824	0.263158	0.297872
0.18519	1	0.994822	0.384615	0.421053	0.421053
0.271307	0.00554729	1	0.28	0.5	0.5
0.154506	0.991346	0.994717	0.224719	0.277778	0.277778
0.328618	0.957927	0.889262	0.207547	0.268817	0.236842
0.108751	0.675815	1	0.333333	0.428571	0.320755
0.178318	0.717725	0.995218	0.263158	0.2375	0.25
0.162152	0.25968	1	0.3	0.298246	0.295082
0.325339	0.995521	0.934987	0.346154	0.323529	0.333333
0.267071	0.969331	1	0.230769	0.230769	0.222222
0.459354	1	0.977041	0.343284	0.347222	0.358209
0.270828	1	0.754965	0.375	0.357143	0.357143
0.221471	0.26419	1	0.235955	0.291667	0.268657
0.380174	0.260952	0.980766	0.402778	0.294872	0.294872
0.0985827	0.656388	0.996736	0.265306	0.24	0.265306
0.215643	0.795349	0.91583	0.257576	0.263889	0.2875
0.166153	0.920443	1	0.413793	0.363636	0.368421
0.329109	0.712248	1	0.333333	0.30303	0.314286
0.173331	0.751383	1	0.227273	0.216667	0.230769
0.178482	0.187089	1	0.25	0.241379	0.256098
0.217315	0.241384	1	0.209677	0.236111	0.333333
0.322723	0.926264	0.993644	0.285714	0.262626	0.266667
0.239108	0.669229	1	0.261364	0.264368	0.285714
0.190563	1	1	0.264151	0.271605	0.3125
0.155756	0.251396	1	0.319444	0.338983	0.365079
0.333102	0.957856	1	0.315789	0.27907	0.27907
0.0526105	0.593534	1	0.25	0.25	0.238095
0.125201	0.793826	0.913468	0.433333	0.310811	0.271605
0.260314	0.0653659	1	0.294118	0.388889	0.328947
0.326319	0.933734	0.995471	0.364865	0.365385	0.394737
0.178686	0.575183	0.990984	0.224719	0.22973	0.242105
0.175868	0.815891	1	0.27451	0.270833	0.363636
0.211775	1	1	0.309091	0.267857	0.319444
0.184557	0.917234	1	0.405405	0.272727	0.392857
0.187189	0.769991	1	0.337838	0.288136	0.30303
0.250505	0.312864	0.90039	0.223404	0.241379	0.267606
0.26634	0.998685	1	0.265625	0.225	0.229508
0.16955	0.932271	1	0.215385	0.276923	0.280702
0.267682	0.854469	1	0.396226	0.339286	0.339286
0.280346	0.929766	1	0.268293	0.27381	0.275
0.195277	0.24352	0.950422	0.313433	0.340426	0.365079
0.21997	0.871018	0.942102	0.337209	0.310811	0.25641
0.279081	0.998185	0.987318	0.258427	0.303371	0.292683
0.228079	0.642509	1	0.329412	0.291667	0.320988
0.163239	0.677374	1	0.363636	0.311475	0.311475
0.183537	0.742033	1	0.245902	0.319149	0.319149
0.124894	1	1	0.333333	0.316667	0.314815
0.236308	0.519683	1	0.265823	0.291139	0.273684
0.209174	0.930018	1	0.254902	0.268293	0.268293
0.202921	0.901825	1	0.316667	0.307692	0.307692
0.197815	0.963131	1	0.269841	0.25	0.25
0.20493	0.808574	1	0.28	0.25	0.247059
0.223712	0.436817	1	0.268293	0.294118	0.285714
0.232514	0.988869	0.928352	0.252632	0.247312	0.294737
0.165427	0.145657	1	0.3	0.243902	0.247312
0.187857	0.510095	0.992184	0.268293	0.38806	0.373134
0.408681	0.0370636	0.977257	0.252747	0.216495	0.274725
0.138275	0.846174	0.965339	0.346154	0.389831	0.377778
0.346221	0.247616	0.994315	0.42623	0.222222	0.207792
0.259526	0.314408	1	0.285714	0.294118	0.376812
0.323391	0.968775	1	0.278689	0.246154	0.276923
0.207458	0.803043	1	0.344262	0.367347	0.388889
0.15021	0.129548	1	0.375	0.408163	0.408163
0.136231	0.773374	1	0.272727	0.411765	0.297872
0.117207	0.396329	0.877334	0.231707	0.246377	0.257143
0.241005	0.081335	1	0.226667	0.272727	0.272727
0.202791	0.730678	0.974962	0.203704	0.225806	0.225806
0.206343	0.837909	1	0.254545	0.271186	0.306122
0.119694	0.513572	1	0.321429	0.351852	0.368421
0.141016	0.247095	1	0.306452	0.306122	0.306122
0.235191	0.20627	0.991389	0.318182	0.396825	0.344262
0.249066	0.980139	1	0.37931	0.392857	0.392857
0.148861	0.996706	0.824006	0.257576	0.283333	0.328571
0.138074	0.829593	1	0.269231	0.253165	0.253165
0.30514	0.986046	0.925581	0.388889	0.324324	0.324324
0.172644	0.680799	0.982008	0.28125	0.337838	0.290698
0.334805	0.665003	1	0.302632	0.341772	0.341772
0.179082	0.114365	0.907468	0.287356	0.289855	0.289855
0.243656	0.803919	0.650247	0.45122	0.325843	0.322581
0.379945	0.476358	0.840464	0.27451	0.308511	0.308511
0.21316	0.218354	1	0.265625	0.327273	0.327273
0.253551	0.303455	1	0.309859	0.287879	0.327869
0.304356	0.56172	0.996807	0.266667	0.306667	0.353659
0.296933	0.964065	0.968243	0.333333	0.333333	0.333333
0.532638	0.20711	0.841011	0.375	0.287356	0.277778
0.117987	0.986639	1	0.163636	0.269231	0.269231
0.166696	0.559554	1	0.372549	0.32	0.244898
0.30202	0.941367	0.993985	0.304878	0.30137	0.292135
0.242563	0.798827	1	0.394366	0.308642	0.283784
0.326097	0.18148	0.974028	0.278481	0.459459	0.459459
0.129877	0.512842	1	0.352941	0.358491	0.358491
0.255447	0.272792	0.898155	0.300971	0.27451	0.280374
0.13618	1	1	0.216667	0.232877	0.222222
0.210687	0.530027	0.994164	0.322034	0.223881	0.333333
0.235383	0.473474	0.999061	0.24	0.25	0.243902
0.171434	0.859579	1	0.30303	0.25974	0.30303
0.195799	0.392871	1	0.288136	0.258621	0.26506
0.260971	0.444131	1	0.223881	0.2625	0.253012
0.233821	0.218369	1	0.245283	0.25	0.254902
0.185497	0.144983	1	0.287879	0.338235	0.338235
0.207515	0.9919	1	0.282609	0.305556	0.305556
0.212766	0.961101	1	0.367647	0.34	0.34
0.296466	1	1	0.344262	0.395833	0.395833
0.219954	0.904655	0.652148	0.285714	0.382979	0.382979
0.30525	0.286214	1	0.296875	0.323077	0.319444
0.183005	0.145553	1	0.285714	0.277778	0.275862
0.259848	0.919988	1	0.4	0.365079	0.405797
0.16658	0.746593	1	0.269841	0.295775	0.333333
0.201584	1	0.910094	0.4	0.314815	0.314815
0.315341	1	0.996804	0.3	0.296296	0.356164
0.485441	0.746886	0.988703	0.378788	0.306452	0.269841
0.241509	0.647279	0.936994	0.315789	0.304348	0.357143
0.154865	0.668908	0.992692	0.325581	0.289157	0.289855
0.178515	0.997849	1	0.306122	0.315789	0.315789
0.192887	0.133609	0.901254	0.350877	0.28169	0.28169
0.170598	0.988158	1	0.285714	0.189189	0.222222
0.388443	0.997316	0.860935	0.264368	0.346154	0.304878
0.149006	0.347477	0.996544	0.327586	0.288462	0.288462
0.327996	0.584373	1	0.195876	0.2375	0.246575
0.180954	0.019216	1	0.232558	0.272727	0.282353
0.146602	0.795864	0.960325	0.27027	0.314815	0.296296
0.278845	0.163994	0.915713	0.28866	0.315068	0.258065
0.193786	0.610136	1	0.241379	0.259259	0.253333
0.158665	0.719172	1	0.45098	0.322581	0.322581
0.175454	0.864529	1	0.213333	0.233766	0.233766
0.185375	0.009727	1	0.365385	0.44186	0.358491
0.133762	0.176278	0.943103	0.295082	0.342105	0.342105
0.206343	0.390897	1	0.369863	0.390625	0.390625
0.241175	0.274659	0.964823	0.430556	0.291667	0.291667
0.213832	0.983667	1	0.170213	0.205882	0.205882
0.262355	0.931497	0.87298	0.340909	0.272727	0.272727
0.148014	1	0.990306	0.315789	0.329268	0.329545
0.281093	0.897793	1	0.33871	0.271186	0.409091
0.20947	0.0298727	1	0.253731	0.351852	0.351852
0.195728	0.162527	1	0.314286	0.321429	0.321429
0.212092	0.534396	0.987113	0.294872	0.275362	0.282051
0.239211	0.916583	0.812116	0.275	0.271739	0.241379
0.169602	0.784951	0.901383	0.403509	0.521739	0.521739
0.157575	1	1	0.25	0.338028	0.311688
0.251436	0.924591	0.999706	0.431034	0.4	0.4
0.252367	0.433697	0.852942	0.371429	0.328767	0.340909
0.27283	1	1	0.298701	0.344262	0.344262
0.155434	0.914633	1	0.268293	0.264706	0.265823
0.160991	0.607459	1	0.294872	0.4	0.350877
0.174971	0.887726	0.99529	0.492754	0.322581	0.351351
0.325479	0.498134	0.988544	0.238636	0.228916	0.217822
0.360451	0.771237	1	0.229167	0.270588	0.252632
0.116276	0.89935	1	0.21978	0.21875	0.246154
0.339568	0.819134	0.928732	0.283186	0.394366	0.290698
0.171878	0.769978	0.997753	0.26	0.265957	0.282353
0.311022	0.555509	1	0.208333	0.283582	0.283582
0.365793	0.500995	1	0.292035	0.329412	0.329412
0.179612	0.952912	1	0.303797	0.342105	0.328571
0.334717	0.976347	0.879625	0.27	0.27551	0.297619
0.202096	0.638794	0.833678	0.329268	0.265957	0.329268
0.32806	0.256992	1	0.344262	0.370968	0.35443
0.318156	0.790099	1	0.195876	0.188679	0.202247
0.215666	0.427184	1	0.305085	0.28169	0.222222
0.2613	0.761101	0.842024	0.283019	0.238636	0.292135
0.21575	0.727847	0.896678	0.25	0.31746	0.31746
0.390954	1	0.805192	0.290323	0.252427	0.305263
0.2371	1	0.943406	0.258824	0.317647	0.284091
0.323856	0.0668066	1	0.267442	0.269231	0.2625
0.307033	0.0272882	0.910595	0.235294	0.293478	0.329268
0.124427	0.962111	1	0.292135	0.246914	0.310811
0.4187	0.256791	0.997062	0.308642	0.266667	0.258427
0.381701	0.960714	0.869095	0.32	0.276596	0.299065
0.335919	1	1	0.22619	0.313433	0.333333
0.226686	0.347497	1	0.267606	0.310345	0.295082
0.170808	0.984058	0.998369	0.507937	0.381818	0.459016
0.140293	0.909418	1	0.253731	0.344828	0.3125
0.473344	0.671905	1	0.416667	0.290698	0.325581
0.3712	1	0.989106	0.285714	0.232877	0.247059
0.139763	1	0.908775	0.412698	0.313725	0.318841
0.115669	0.67819	1	0.266667	0.276316	0.273973
0.326802	0.559978	1	0.287671	0.307692	0.307692
0.157337	0.476086	1	0.338235	0.298507	0.350877
0.14738	0.917421	1	0.318182	0.295082	0.454545
0.228509	0.897954	0.992612	0.350649	0.315789	0.315789
0.186621	0.991693	1	0.253521	0.246154	0.220588
0.343784	1	0.932467	0.384615	0.393939	0.393939
0.344505	0.979455	0.844206	0.25	0.256757	0.260417
0.160263	0.661113	1	0.267327	0.361111	0.314286
0.149359	0.953342	0.999825	0.357143	0.267606	0.267606
0.257794	0.544162	0.987292	0.25974	0.297619	0.297619
0.238074	1	1	0.265823	0.206522	0.25
0.245386	0.930307	1	0.342466	0.269663	0.285714
0.451086	0.686087	1	0.225	0.223881	0.230769
0.192937	0.995214	1	0.257143	0.263158	0.263158
0.249669	0.875553	0.969591	0.293578	0.285714	0.272727
0.180049	1	0.980821	0.206186	0.193878	0.201754
0.344183	1	0.791148	0.28866	0.247706	0.260417
0.196244	0.999726	0.899986	0.311111	0.266667	0.258427
0.379519	1	0.929757	0.318841	0.287234	0.243243
0.400571	0.889875	0.889872	0.288288	0.240741	0.278846
0.219188	0.655379	0.848219	0.269663	0.307692	0.307692
0.215825	0.80043	1	0.303797	0.376812	0.243902
0.267396	0.208876	0.969836	0.27	0.322581	0.322581
0.33599	0.771816	0.982056	0.275862	0.2375	0.27381
0.351333	0.885485	0.999131	0.290323	0.337349	0.333333
0.216439	0.124654	1	0.225352	0.265306	0.278846
0.462649	0.948433	0.940118	0.265823	0.271429	0.25974
0.306624	0.150328	0.983228	0.35	0.30137	0.30137
0.193937	0.577025	1	0.306452	0.333333	0.333333
0.163397	0.868891	1	0.218391	0.21519	0.252747
0.319297	1	0.930091	0.230769	0.220779	0.228571
0.334235	0.994812	1	0.30303	0.275	0.268041
0.245324	1	0.996093	0.26506	0.292683	0.265625
0.756542	0.875769	1	0.508475	0.283582	0.289474
0.263681	0.883329	0.747563	0.347826	0.467742	0.392857
0.200179	0.37821	0.981519	0.261682	0.276316	0.254717
0.478363	0.675405	0.927694	0.309091	0.317073	0.285714
0.286877	0.597387	0.891486	0.296703	0.320988	0.320988
0.230959	0.211877	0.977756	0.170213	0.222222	0.237288
0.161979	0.551886	0.890152	0.252874	0.355932	0.348485
0.21401	0.637975	1	0.257426	0.3125	0.301205
0.261011	0.834315	1	0.255814	0.25641	0.253731
0.222033	0.914787	1	0.2375	0.271739	0.271739
0.318033	0.693054	0.99377	0.227273	0.323944	0.323944
0.161927	0.690955	1	0.352113	0.342857	0.361111
0.275222	1	0.949559	0.333333	0.4	0.305882
0.269991	0.996239	0.650899	0.315217	0.268817	0.320988
0.359153	0.972065	0.977849	0.548387	0.282051	0.282051
0.131826	0.892607	0.922299	0.294118	0.403226	0.316456
0.418632	0.526776	0.957644	0.25974	0.241379	0.241379
0.109514	0.159676	0.949547	0.317647	0.348485	0.302326
0.179284	0.510707	0.998293	0.294872	0.313433	0.313433
0.253319	0.201617	1	0.25	0.236559	0.267327
0.231771	0.41861	0.654067	0.297872	0.30137	0.30137
0.244101	0.167532	0.993119	0.235849	0.223301	0.226804
0.284613	0.467788	0.997711	0.277778	0.27027	0.278481
0.13003	0.998856	0.885612	0.24359	0.242857	0.265625
0.150745	1	0.987179	0.243902	0.285714	0.253165
0.222859	0.678039	0.949737	0.333333	0.287879	0.287879
0.368435	0.688837	0.98674	0.27551	0.227723	0.237624
0.248233	0.354185	0.972152	0.328947	0.310811	0.310811
0.272355	0.668106	0.750206	0.257143	0.333333	0.28125
0.363854	0.727954	1	0.315068	0.433333	0.433333
0.172843	1	1	0.236559	0.25641	0.25641
0.614319	0.21162	0.966328	0.370968	0.453125	0.313433
0.171744	0.998842	1	0.225352	0.258065	0.28
0.668882	0.274204	1	0.336842	0.282353	0.274725
0.315658	0.228428	0.9339	0.255319	0.253333	0.272727
0.229319	1	0.82513	0.318182	0.303797	0.297619
0.238411	0.99613	0.854271	0.341772	0.27027	0.352113
0.171427	0.952635	0.876308	0.252874	0.292683	0.259259
0.154442	0.27506	1	0.320513	0.275362	0.275362
0.132786	0.347331	1	0.292308	0.365385	0.321429
0.249458	1	0.955752	0.235294	0.22619	0.229167
0.245834	0.951687	1	0.233333	0.255319	0.26506
0.230129	0.478484	1	0.196078	0.196429	0.226415
0.312814	0.418219	1	0.25	0.3	0.262626
0.234942	0.993853	1	0.276316	0.355263	0.287356
0.299712	0.59843	0.937114	0.226667	0.264706	0.264706
0.220772	0.159298	1	0.221053	0.271739	0.242424
0.239969	0.212057	0.857913	0.256757	0.315068	0.277778
0.15745	1	1	0.24	0.307692	0.307692
0.207392	0.2342	1	0.266667	0.272727	0.284091
0.338622	0.721366	1	0.230769	0.2375	0.2375
0.255905	1	1	0.4	0.267606	0.267606
0.346667	0.794571	1	0.25	0.291139	0.291139
0.242078	0.99147	1	0.247059	0.2875	0.25
0.521613	1	0.886369	0.310345	0.3	0.244681
0.0816624	0.953351	1	0.142857	0.183673	0.173333
0.193002	0.557856	0.998003	0.20202	0.298507	0.298507
0.320863	0.685376	0.997334	0.294118	0.358491	0.25
0.142272	0.642319	0.988101	0.295455	0.275	0.275
0.342057	1	0.843985	0.314607	0.255556	0.263889
0.156724	1	1	0.183099	0.192308	0.192308
0.205071	0.333382	0.987153	0.296296	0.313433	0.313433
0.229131	0.857222	0.898457	0.195876	0.211538	0.293478
0.180453	1	1	0.231884	0.242424	0.277778
0.183791	1	1	0.365385	0.388889	0.325581
0.153988	0.799199	1	0.301587	0.280702	0.280702
0.295565	0.450186	0.921206	0.244186	0.25	0.240964
0.153353	0.724996	0.984882	0.243243	0.231884	0.231884
0.229011	0.832732	1	0.285714	0.25	0.291667
0.210237	1	1	0.27027	0.303571	0.338983
0.225971	0.802949	0.999062	0.246914	0.25	0.269231
0.467564	1	0.984491	0.270833	0.264151	0.333333
0.226558	1	1	0.271429	0.280702	0.32
0.273882	0.862732	0.926322	0.342105	0.292135	0.285714
0.412479	0.616502	0.999752	0.216981	0.223404	0.21978
0.374464	0.897398	1	0.237624	0.215054	0.309524
0.445794	0.705903	0.999689	0.255556	0.282353	0.25
0.429754	0.689914	0.977342	0.25641	0.26087	0.26506
0.24473	0.0337288	1	0.273973	0.3125	0.275362
0.178655	0.650314	0.855844	0.324324	0.4375	0.4375
0.183736	1	1	0.263158	0.276923	0.258621
0.384824	0.740686	1	0.266667	0.272727	0.272727
0.341086	0.92385	0.981391	0.313253	0.315789	0.315789
0.155832	0.99066	0.707383	0.34375	0.344828	0.319149
0.268757	0.843008	1	0.2375	0.288136	0.243243
0.121566	1	1	0.2	0.222222	0.222222
0.299912	0.975385	0.994491	0.3125	0.25641	0.263736
0.24542	0.914577	0.988984	0.205128	0.22619	0.229885
0.157943	0.965686	1	0.2125	0.223684	0.217391
0.145524	1	0.999322	0.25	0.276923	0.254902
0.287994	0.998828	1	0.296296	0.257576	0.254902
0.107879	0.938879	1	0.157303	0.205479	0.211765
0.454514	1	0.995358	0.294737	0.266055	0.281553
0.181228	0.943831	1	0.293333	0.392857	0.363636
0.264649	0.481843	0.967108	0.230769	0.25	0.314286
0.324437	0.63342	1	0.233766	0.25974	0.25974
0.128517	0.591938	0.991419	0.431818	0.264151	0.264151
0.243966	0.993561	0.929095	0.301205	0.283784	0.283784
0.504698	1	0.898516	0.333333	0.28	0.308511
0.206055	0.879745	0.974376	0.222222	0.246753	0.223684
0.191632	0.579808	0.976234	0.252525	0.230769	0.207317
0.3202	0.859181	1	0.255556	0.298701	0.275
0.264297	0.658121	0.963056	0.247191	0.415584	0.241758
0.375645	1	1	0.25	0.245283	0.254545
0.18449	0.990753	0.988238	0.254237	0.271605	0.266667
0.139631	0.992648	1	0.212121	0.25	0.230769
0.236249	1	0.953114	0.219178	0.238095	0.225352
0.203466	0.962544	0.993755	0.25	0.2625	0.25
0.317839	0.941723	0.977822	0.240964	0.22619	0.285714
0.167106	0.877389	0.993385	0.426667	0.318841	0.318841
0.233525	0.56341	1	0.277778	0.373333	0.373333
0.250509	0.617189	1	0.267606	0.292308	0.292308
0.218592	0.944426	1	0.272727	0.268293	0.272727
0.314123	1	1	0.25	0.263158	0.253012
0.420099	0.635299	0.87609	0.509091	0.338235	0.333333
0.414504	0.104663	0.997957	0.256757	0.271605	0.232877
0.249369	0.288569	1	0.220183	0.184466	0.220339
0.269684	0.062725	0.899817	0.229358	0.237624	0.237624
0.47833	0.878386	0.979392	0.337838	0.24	0.245098
0.349715	0.550698	0.994524	0.204082	0.268293	0.24
0.152357	0.22599	0.935635	0.323529	0.246575	0.264368
0.204052	0.213842	0.994154	0.342466	0.27381	0.288889
0.11384	0.914543	1	0.222222	0.22	0.289474
0.172788	1	0.974494	0.284091	0.323529	0.316456
0.321338	0.461501	0.939315	0.2875	0.284091	0.284091
0.347727	0.690569	1	0.22807	0.329412	0.306818
0.178033	0.778389	1	0.263889	0.318182	0.30303
0.150322	0.999605	0.911016	0.285714	0.333333	0.333333
0.245115	0.93046	1	0.323077	0.22807	0.229508
0.234565	0.737335	1	0.263158	0.333333	0.333333
0.414707	0.988678	1	0.422535	0.282609	0.4
0.263179	1	0.996349	0.283951	0.310811	0.321429
0.22375	0.450845	0.999649	0.256757	0.240964	0.243902
0.171133	0.998967	0.962008	0.333333	0.462963	0.462963
0.280495	0.998225	1	0.27451	0.230769	0.288462
0.217274	1	0.990846	0.235294	0.282609	0.282609
0.122206	1	1	0.211538	0.25	0.25
0.249849	0.928974	0.980532	0.314286	0.344828	0.333333
0.17012	0.997866	1	0.178571	0.235294	0.235294
0.306187	0.932015	1	0.209302	0.197531	0.242857
0.208681	0.987476	1	0.240964	0.25	0.272727
0.19381	0.366036	1	0.304878	0.353846	0.353846
0.122206	1	1	0.211538	0.25	0.25
0.196933	0.965608	1	0.203704	0.257143	0.257143
0.17012	0.997866	1	0.178571	0.235294	0.235294
0.158574	0.971639	1	0.246377	0.28169	0.272727
0.366499	0.93065	0.892486	0.214953	0.259259	0.247059
0.310738	1	0.958497	0.272727	0.272727	0.265625
0.122206	1	1	0.211538	0.25	0.25
0.293645	0.641261	1	0.322917	0.3125	0.322917
0.349798	0.453385	0.961813	0.208333	0.235294	0.235294
0.184513	0.99487	1	0.333333	0.431373	0.366667
0.17905	0.111846	0.985958	0.259259	0.287879	0.272727
0.132014	0.607724	0.904359	0.384615	0.313253	0.305556
0.150408	0.243075	1	0.278481	0.363636	0.363636
0.216483	0.761873	0.988478	0.277778	0.269663	0.272727
0.32303	0.883542	1	0.255319	0.30303	0.30303
0.37039	0.990386	0.936539	0.351351	0.275	0.275
0.234607	0.68126	0.959343	0.271605	0.318182	0.27027
0.206123	0.776048	1	0.257143	0.298507	0.298507
0.366305	1	0.965414	0.317073	0.309859	0.3375
0.176522	1	1	0.209877	0.275362	0.275362
0.339284	0.636743	0.746755	0.27551	0.298969	0.292929
0.244114	0.744466	0.994347	0.338028	0.268657	0.304348
0.296761	0.773898	1	0.291667	0.41791	0.314607
0.203503	1	0.521796	0.269663	0.274725	0.257732
0.373862	1	0.691921	0.25	0.318841	0.271605
0.318113	0.805326	0.970857	0.342857	0.304348	0.261905
0.180597	0.632924	0.997499	0.25	0.239437	0.238636
0.442343	0.823358	0.949808	0.271605	0.210526	0.210526
0.273454	0.607547	0.972503	0.287671	0.316456	0.356164
0.581461	0.901405	1	0.309859	0.293333	0.268657
0.309672	1	0.975356	0.370968	0.323529	0.391892
0.306982	1	1	0.220588	0.21875	0.221053
0.337274	0.596648	0.99555	0.25	0.23913	0.306818
0.242764	0.816483	0.997915	0.254902	0.310345	0.285714
0.2113	0.866929	0.989987	0.340426	0.283951	0.315789
0.370517	0.993391	0.93061	0.426829	0.37037	0.358974
0.246445	1	0.923829	0.311111	0.357143	0.357143
0.445375	0.240113	0.934626	0.276316	0.313433	0.222222
0.147226	0.121022	0.984156	0.275	0.292683	0.285714
0.318458	0.832007	0.824097	0.442857	0.240741	0.253012
0.237405	0.425813	1	0.326531	0.41791	0.325843
0.38062	0.987853	0.969137	0.274336	0.223214	0.252632
0.236482	0.769469	0.584954	0.291667	0.342857	0.34375
0.260472	1	1	0.255319	0.261905	0.345679
0.268489	1	0.913238	0.247706	0.25974	0.260417
0.273732	0.565835	0.995924	0.274725	0.261905	0.27957
0.217095	0.67478	1	0.213333	0.238095	0.238095
0.139734	0.968248	0.928708	0.319444	0.322581	0.289474
0.263744	1	0.941818	0.3	0.3	0.294118
0.266492	0.108832	1	0.28	0.292929	0.28
0.177441	1	0.988156	0.277778	0.268657	0.27027
0.241147	0.981575	1	0.289855	0.277778	0.301075
0.244313	0.771199	1	0.3	0.3125	0.303797
0.215412	0.865193	1	0.221053	0.208791	0.208791
0.256187	0.705553	1	0.25	0.255319	0.242424
0.163486	0.773747	0.994963	0.261905	0.27027	0.292683
0.162281	0.92851	0.991897	0.296703	0.294118	0.322581
0.298075	0.541342	0.892711	0.320988	0.329268	0.313253
0.250571	0.857507	1	0.260417	0.271605	0.310345
0.22676	0.920086	0.73724	0.181034	0.240506	0.240506
0.356007	0.97905	0.938446	0.205479	0.257576	0.257576
0.40531	0.996199	0.998626	0.363636	0.355932	0.296875
0.317402	0.640086	0.98109	0.307692	0.305556	0.301075
0.212799	0.620125	1	0.268657	0.307692	0.307692
0.354416	0.672183	1	0.26087	0.276316	0.276316
0.293899	0.976137	1	0.267327	0.285714	0.304762
0.195998	0.276714	0.936654	0.26087	0.253333	0.3
0.201976	0.975561	0.659402	0.254545	0.255319	0.255319
0.253009	0.36237	0.951647	0.336957	0.258824	0.258824
0.276808	1	0.989522	0.246377	0.253968	0.265823
0.137826	0.979288	1	0.509434	0.395062	0.395062
0.242074	0.932165	0.998068	0.241379	0.236559	0.244444
0.182018	0.906038	0.998415	0.22449	0.22619	0.240506
0.417658	0.954451	0.7977	0.255319	0.308642	0.277778
0.286746	0.474419	1	0.322222	0.277778	0.333333
0.267377	0.915076	0.987947	0.283784	0.3	0.3
0.146038	1	1	0.327869	0.338983	0.327869
0.28067	0.360315	0.899246	0.313433	0.353846	0.353846
0.184437	0.317947	0.795921	0.27	0.291139	0.282609
0.227029	0.891948	0.802805	0.322222	0.376623	0.376623
0.328152	0.833457	0.995837	0.375	0.327869	0.264706
0.190784	0.785812	1	0.359375	0.349206	0.246914
0.333982	0.980058	1	0.296703	0.253333	0.287234
0.515106	0.125002	1	0.395349	0.256098	0.282828
0.472611	0.929982	0.957161	0.438356	0.304348	0.3
0.264475	0.380913	0.9998	0.351064	0.247312	0.298969
0.279893	0.332715	0.986793	0.39726	0.387097	0.298507
0.451506	0.789294	0.909876	0.293333	0.276596	0.276596
0.320507	0.857881	0.965112	0.306452	0.238095	0.216216
0.385094	0.616529	1	0.349206	0.333333	0.333333
0.190016	0.249906	0.997897	0.353846	0.390625	0.285714
0.320414	0.953217	0.995654	0.363636	0.314815	0.310345
0.27191	0.871348	1	0.348485	0.412698	0.313253
0.388356	0.872627	1	0.373626	0.270833	0.307692
0.455882	0.7219	1	0.283582	0.410714	0.328125
0.309426	1	0.956896	0.292683	0.256098	0.271186
0.285616	0.905054	0.956169	0.361905	0.384615	0.408163
0.492543	0.944106	0.999604	0.385714	0.318182	0.318182
0.236739	0.331481	0.99957	0.336449	0.292929	0.306306
0.186133	1	1	0.298077	0.369231	0.295918
0.254256	0.999822	0.962412	0.375	0.40678	0.355263
0.302792	0.298602	0.990826	0.342466	0.472727	0.366667
0.448422	0.366209	0.945811	0.269231	0.2875	0.27957
0.364368	1	0.879436	0.379747	0.260274	0.260274
0.380822	1	1	0.314607	0.28	0.276316
0.359834	0.921118	1	0.414141	0.26087	0.264706
0.259661	0.697471	1	0.367647	0.347826	0.306667
0.32988	0.319405	0.974474	0.4	0.428571	0.338235
0.233205	1	0.977769	0.306306	0.340909	0.340909
0.361434	0.829768	0.999599	0.313725	0.359375	0.234568
0.295635	0.998942	0.89522	0.414634	0.383562	0.383562
0.200005	0.972797	1	0.269231	0.230769	0.280899
0.305451	0.593919	1	0.302326	0.275	0.275
0.275727	0.935843	0.99679	0.382353	0.358209	0.358209
0.195818	0.580586	1	0.275862	0.285714	0.278481
0.20417	1	1	0.192771	0.246154	0.21875
0.32483	0.873292	0.93395	0.287037	0.221239	0.25641
0.367005	0.960782	0.966979	0.358696	0.376812	0.313953
0.180325	0.861529	1	0.295082	0.366667	0.290323
0.621648	0.503339	0.931806	0.37037	0.316456	0.259259
0.353478	0.661961	0.991478	0.266055	0.252874	0.265306
0.318922	0.187034	0.90794	0.283019	0.282828	0.319588
0.289149	0.999988	0.998165	0.423729	0.454545	0.342857
0.288968	0.569084	1	0.302632	0.27907	0.266667
0.306671	1	0.996848	0.294872	0.279412	0.279412
0.273088	1	0.942084	0.323232	0.38961	0.38961
0.38968	0.953126	0.986572	0.453333	0.341772	0.452055
0.266354	0.987768	0.911925	0.392405	0.328571	0.271605
0.132776	1	0.940442	0.378788	0.391892	0.311688
0.230604	0.971199	0.982135	0.296296	0.279412	0.272727
0.347053	0.420786	0.909311	0.424658	0.333333	0.313253
0.175175	0.614745	1	0.328571	0.333333	0.295455
0.470012	0.758694	0.949087	0.272727	0.31068	0.27619
0.440298	0.152033	0.945823	0.270492	0.255319	0.252252
0.281647	0.99526	0.909821	0.298701	0.25	0.25
0.415845	0.99547	0.978307	0.256098	0.3	0.234375
0.299524	1	0.922432	0.36	0.360656	0.360656
0.49139	1	0.998216	0.375	0.306667	0.302632
0.176338	1	1	0.278689	0.35	0.285714
0.430121	0.56701	0.999433	0.323232	0.269231	0.25
0.302676	0.992757	0.943997	0.282051	0.25	0.25
0.175177	0.999258	0.986977	0.322222	0.27027	0.261364
0.179554	1	0.990048	0.278351	0.325843	0.285714
0.301701	0.972853	1	0.425926	0.285714	0.285714
0.332786	0.789275	0.842622	0.271739	0.324324	0.211765
0.245268	0.788831	0.996813	0.350649	0.323944	0.320513
0.218142	0.954714	1	0.413793	0.328125	0.31746
0.452868	0.836399	1	0.339286	0.293103	0.258621
0.23761	0.936604	0.988871	0.327869	0.266667	0.262295
0.324019	0.864931	0.997017	0.28169	0.271186	0.368421
0.177171	0.723027	0.992609	0.363636	0.390625	0.289157
0.205946	0.800922	1	0.288136	0.258065	0.256757
0.330339	1	1	0.263158	0.25	0.25
0.497059	1	0.946085	0.295455	0.25	0.25
0.279808	1	0.791373	0.279412	0.276923	0.287879
0.299736	0.898933	0.997448	0.333333	0.423729	0.259259
0.384099	0.477026	1	0.298701	0.287879	0.265823
0.271439	0.666224	1	0.350877	0.35	0.28
0.188925	0.705477	0.999972	0.349398	0.455882	0.455882
0.498231	0.663838	0.999828	0.409836	0.383333	0.290698
0.362156	0.711739	0.946113	0.318182	0.242424	0.27193
0.198663	1	0.932502	0.281553	0.260274	0.260274
0.22114	0.583719	1	0.333333	0.279412	0.274194
0.291962	0.922807	0.999375	0.283784	0.25641	0.237113
0.43154	1	0.994741	0.25	0.247423	0.27551
0.447968	0.331578	1	0.319444	0.375	0.375
0.146101	0.740814	1	0.274725	0.25	0.25
0.153203	0.90005	1	0.318182	0.338235	0.323944
0.174406	0.999216	1	0.301887	0.314815	0.25
0.447494	0.794951	0.992429	0.326087	0.212766	0.266667
0.249387	0.986148	0.96288	0.311688	0.295082	0.295082
0.201364	0.900089	0.966697	0.282609	0.257143	0.269231
0.400835	0.999948	1	0.263736	0.229167	0.215054
0.293961	0.991636	0.974458	0.307692	0.28125	0.28125
0.294492	0.709231	0.870742	0.373134	0.430769	0.309524
0.33078	0.990635	0.958034	0.285714	0.306452	0.274725
0.324628	0.757326	0.957906	0.25	0.25	0.228571
0.327808	0.171582	0.983324	0.373737	0.298077	0.253012
0.181294	0.548439	0.885208	0.25641	0.271845	0.270833
0.286908	1	0.999989	0.289474	0.264706	0.241379
0.269932	0.106837	0.981352	0.321429	0.28	0.294737
0.410785	0.993072	0.963926	0.395349	0.391304	0.397436
0.331711	1	0.924722	0.367816	0.309278	0.309278
0.279233	0.91156	0.87624	0.244186	0.270833	0.265625
0.270306	0.607416	1	0.255102	0.305556	0.253012
0.260544	0.979831	0.909313	0.257143	0.362069	0.362069
0.505865	0.739528	0.921159	0.27	0.321429	0.321429
0.304862	0.551179	0.991941	0.236559	0.2125	0.205357
0.23253	0.831218	0.796099	0.350515	0.292683	0.301075
0.250225	0.810229	1	0.230769	0.26506	0.26087
0.441143	1	0.709269	0.267241	0.273585	0.265487
0.349965	0.993496	1	0.278846	0.360825	0.25
0.239611	0.909912	0.917972	0.27907	0.255319	0.264706
0.161818	0.611088	1	0.414634	0.37234	0.37234
0.408914	0.977933	0.998734	0.30137	0.311475	0.234375
0.268621	1	0.999933	0.356164	0.365079	0.291667
0.302612	1	0.884383	0.344444	0.267327	0.254545
0.38162	0.59096	1	0.314286	0.307692	0.263158
0.398868	0.471383	0.981243	0.345679	0.291667	0.291667
0.260381	0.229568	0.968087	0.301205	0.460317	0.2875
0.398378	0.808016	0.925787	0.283333	0.278846	0.271186
0.480568	0.943551	0.939414	0.40625	0.367647	0.367647
0.589683	0.383631	0.987072	0.302632	0.314286	0.243902
0.322155	0.550658	0.928375	0.31068	0.277108	0.277108
0.500735	0.744733	0.986779	0.387097	0.45614	0.310811
0.515295	0.742919	0.970654	0.295652	0.254386	0.227642
0.25407	0.167391	0.881145	0.322917	0.25641	0.303922
0.331926	0.955209	1	0.211111	0.297619	0.297619
0.28919	0.704749	1	0.282353	0.25	0.25
0.232403	1	0.994306	0.253012	0.274194	0.246154
0.170574	1	1	0.252747	0.243243	0.303797
0.381514	0.981733	0.909166	0.258824	0.25974	0.257143
0.317898	0.916068	0.769606	0.362319	0.314286	0.304348
0.383948	1	1	0.2625	0.253521	0.253521
0.27993	0.747728	1	0.323529	0.343284	0.28
0.298967	0.764271	0.911755	0.415584	0.323944	0.268817
0.516391	0.911167	1	0.421053	0.333333	0.333333
0.493782	1	0.919171	0.275862	0.241379	0.266055
0.179071	1	0.889124	0.333333	0.333333	0.333333
0.617568	1	0.962327	0.316456	0.353846	0.267606
0.256486	0.672139	1	0.396552	0.396552	0.355932
0.315947	1	0.978067	0.350649	0.297297	0.297297
0.451012	0.685746	0.842202	0.32	0.329545	0.25641
0.236521	1	0.946993	0.25	0.3125	0.258065
0.249817	0.991509	0.930415	0.353846	0.311475	0.311475
0.332048	0.952649	0.888519	0.275362	0.307692	0.276596
0.430637	1	0.826183	0.348485	0.350649	0.350649
0.222065	1	0.753098	0.284211	0.289855	0.289855
0.26694	0.731784	0.972516	0.324324	0.314286	0.314286
0.310729	0.991248	0.997638	0.340426	0.284091	0.316327
0.23712	1	0.789855	0.265957	0.230769	0.268041
0.412604	0.839866	0.741171	0.358025	0.27027	0.337209
0.290404	0.931372	0.89665	0.2875	0.358209	0.27
0.313979	0.788873	0.805573	0.270588	0.290698	0.282353
0.303087	0.900701	0.848084	0.297297	0.324324	0.307692
0.326325	0.989738	0.913118	0.3125	0.396552	0.253165
0.444025	0.832156	0.73429	0.347222	0.359375	0.256757
0.189759	0.97988	0.923205	0.339286	0.241935	0.241935
0.401132	0.987246	0.995933	0.323529	0.294118	0.294118
0.261877	0.872478	0.962136	0.298701	0.2625	0.268519
0.394219	0.455475	0.931655	0.355556	0.272727	0.280899
0.282878	0.984213	0.965223	0.265823	0.227273	0.255814
0.340128	0.706482	0.972922	0.450704	0.403226	0.275362
0.309678	0.874662	0.998639	0.283784	0.240506	0.238636
0.399264	1	0.983141	0.318841	0.287879	0.318841
0.339575	0.963352	1	0.280899	0.263158	0.263158
0.235661	0.562155	0.999906	0.275	0.28125	0.285714
0.443817	0.590643	0.9562	0.439394	0.328571	0.329412
0.202425	0.968823	0.885692	0.284091	0.328947	0.26506
0.432095	0.88284	0.995118	0.352113	0.288136	0.288136
0.217125	1	1	0.349398	0.333333	0.316456
0.461148	0.953873	0.993216	0.359551	0.25641	0.376471
0.199471	0.485441	0.99205	0.322222	0.283784	0.283784
0.473052	1	0.767535	0.340909	0.321429	0.321429
0.343859	0.475568	0.780996	0.289256	0.322222	0.322222
0.395515	0.980489	0.998629	0.303797	0.355932	0.355932
0.208409	0.818388	0.95831	0.347222	0.396552	0.322034
0.405775	0.776506	0.841386	0.295238	0.302083	0.315217
0.345888	0.996112	0.742462	0.309859	0.3125	0.305556
0.35034	1	0.748035	0.310811	0.268657	0.293333
0.445781	0.850065	0.778049	0.328358	0.240506	0.275
0.385084	0.996478	0.805737	0.333333	0.387097	0.328767
0.291586	1	0.851375	0.265306	0.291139	0.277778
0.289702	0.867026	0.89935	0.270833	0.25	0.25
0.302212	0.895325	0.894612	0.302326	0.27957	0.268293
0.458121	0.998846	0.886492	0.318841	0.25	0.25
0.53185	0.797758	0.677147	0.305263	0.241379	0.26506
0.344813	0.911425	0.963671	0.31746	0.349206	0.349206
0.320677	1	0.972898	0.245614	0.246154	0.24359
0.343347	0.973175	0.686091	0.264368	0.260274	0.235294
0.456132	0.836941	0.919566	0.271739	0.253012	0.230088
0.361122	0.950046	0.995578	0.246575	0.290323	0.246753
0.316963	0.779729	0.880165	0.282051	0.3125	0.3125
0.347389	0.924506	0.944601	0.264368	0.381579	0.246575
0.333328	0.999594	0.825873	0.254545	0.227848	0.22549
0.506356	0.90334	0.977594	0.306452	0.234375	0.234375
0.397003	0.997648	0.993947	0.246914	0.235294	0.235294
0.404541	0.967197	0.9547	0.285714	0.302632	0.24
0.396211	0.615724	0.958238	0.320513	0.25	0.24
0.470794	1	0.98314	0.276316	0.282051	0.269841
0.292803	0.925653	0.91524	0.320513	0.25641	0.235294
0.480141	0.783569	0.845968	0.223214	0.27	0.238532
0.463453	0.976458	0.955459	0.26	0.205357	0.211538
0.3841	0.999905	0.982919	0.271429	0.261538	0.231884
0.503602	0.936653	0.944699	0.25641	0.26087	0.227848
0.433824	1	0.863222	0.267327	0.293333	0.293333
0.294124	0.999997	0.970767	0.267442	0.283333	0.283333
0.393983	1	0.970228	0.238636	0.228571	0.228916
0.421672	0.974411	0.949671	0.263158	0.298507	0.298507
0.376935	0.992679	0.855027	0.352941	0.272727	0.278846
0.328689	0.659312	0.956638	0.25	0.208333	0.220339
0.3	0.818682	0.941317	0.264151	0.333333	0.291139
0.273919	0.988058	0.965721	0.318182	0.272727	0.253731
0.309296	0.82417	0.96243	0.265823	0.238095	0.25
0.420611	0.992273	0.937749	0.304878	0.323077	0.323077
0.193616	1	0.959236	0.33871	0.349206	0.349206
0.316822	0.942828	0.998295	0.256098	0.26087	0.26087
0.304322	1	0.936677	0.234234	0.227273	0.27551
0.314369	0.934637	0.971484	0.305556	0.392857	0.266667
0.221931	0.995147	0.953325	0.347826	0.328358	0.328358
0.451077	0.996508	0.97531	0.268657	0.256098	0.258065
0.429025	0.980298	0.967643	0.25	0.268657	0.25
0.289507	0.956392	0.973607	0.3	0.298507	0.298507
0.24927	0.959045	0.911248	0.289157	0.3	0.260274
0.266995	1	0.990585	0.375	0.30303	0.30303
0.354001	0.885973	0.939582	0.275862	0.309859	0.277778
0.265419	0.993353	0.991148	0.378788	0.377049	0.296875
0.433572	1	0.979657	0.258824	0.241758	0.274725
0.298568	0.907089	0.863169	0.303371	0.341176	0.309278
0.328795	0.973316	0.71759	0.352941	0.314607	0.314607
0.296203	0.98914	0.941024	0.246914	0.272727	0.25
0.308463	0.890514	0.782336	0.37	0.338235	0.280488
0.512317	0.320336	0.871619	0.298851	0.361111	0.295455
0.329234	0.99753	0.947064	0.252874	0.246753	0.261364
0.328004	0.77645	0.936656	0.306667	0.413793	0.282609
0.35502	0.755613	0.918649	0.296703	0.3125	0.25974
0.333306	1	0.958326	0.303922	0.285714	0.247619
0.492512	1	0.868109	0.338235	0.306452	0.266667
0.301378	1	0.898462	0.290698	0.302326	0.333333
0.586288	1	0.859504	0.329412	0.287879	0.243243
0.317402	1	0.925282	0.290323	0.291139	0.239437
0.268904	1	0.87985	0.355556	0.273684	0.254717
0.245128	1	0.954104	0.295775	0.342857	0.342857
0.275286	0.958509	0.943946	0.275	0.294118	0.294118
0.367793	1	0.811678	0.272727	0.26087	0.253165
0.312279	0.698475	0.98235	0.25	0.236842	0.252525
0.249891	0.943202	0.976347	0.235955	0.253333	0.253333
0.274104	0.990204	0.908794	0.285714	0.285714	0.241071
0.354784	0.858234	0.926685	0.272727	0.268657	0.268657
0.395158	0.230893	0.959593	0.32967	0.256098	0.268817
0.492429	1	0.957954	0.315789	0.267442	0.236842
0.26509	0.928347	0.945431	0.336842	0.315217	0.254386
0.285447	1	0.80437	0.294872	0.261538	0.261538
0.344743	0.984978	0.916309	0.292308	0.223881	0.223881
0.46147	1	0.91977	0.315789	0.377049	0.276596
0.387498	0.606533	0.869882	0.244444	0.277778	0.228571
0.302251	0.943416	0.863167	0.336634	0.277228	0.283951
0.329962	0.479688	0.875468	0.301205	0.373134	0.254902
0.29332	0.899273	0.877517	0.294643	0.22	0.24
0.359803	1	0.814198	0.271429	0.272727	0.234568
0.396267	0.724888	0.948146	0.209877	0.22973	0.22973
0.375683	0.904088	0.914837	0.308642	0.340909	0.291667
0.542237	0.996322	0.999037	0.259259	0.276923	0.265823
0.505159	0.881738	0.993344	0.316667	0.389831	0.255319
0.495291	1	0.936921	0.234568	0.252874	0.242857
0.579225	0.970061	0.931814	0.256757	0.285714	0.24359
0.47172	1	0.791982	0.361446	0.268817	0.298969
0.488699	0.979091	0.998607	0.232877	0.242857	0.228571
0.492554	0.838162	0.974075	0.309859	0.293333	0.27957
0.558821	0.77297	0.990853	0.257143	0.230769	0.230769
0.505159	0.881738	0.993344	0.316667	0.389831	0.255319
0.579225	0.970061	0.931814	0.256757	0.285714	0.24359
0.486857	1	0.908208	0.243902	0.236842	0.235294
0.457818	0.933054	0.966904	0.235294	0.223684	0.217822
0.357505	0.984902	0.965496	0.246753	0.257143	0.257143
0.568291	1	0.956196	0.22093	0.222222	0.208333
0.522021	0.870665	0.984498	0.243902	0.269841	0.269841
0.568291	1	0.956196	0.22093	0.222222	0.208333
0.431506	1	0.997586	0.232877	0.238806	0.238806
0.450544	0.318711	0.862183	0.256098	0.236842	0.236842
0.420112	0.744475	0.994215	0.205128	0.246154	0.246154
0.500996	0.372762	0.994147	0.216867	0.239437	0.239437
0.362764	1	0.939592	0.235294	0.252874	0.27551
0.493844	1	0.948908	0.206897	0.246154	0.246154
0.420112	0.744475	0.994215	0.205128	0.246154	0.246154
0.397783	1	0.999174	0.225806	0.218391	0.229885
0.450886	1	0.974296	0.211538	0.21875	0.213592
0.467026	0.970636	0.974857	0.255102	0.301205	0.269231
0.420112	0.744475	0.994215	0.205128	0.246154	0.246154
0.467441	0.922027	0.977794	0.277778	0.285714	0.267606
0.399741	0.570516	0.963767	0.216981	0.263158	0.238095
0.482911	0.995312	0.98527	0.227848	0.285714	0.25974
0.467441	0.922027	0.977794	0.277778	0.285714	0.267606
0.502027	0.845596	0.982732	0.271739	0.285714	0.25
0.507008	0.979358	0.999281	0.237113	0.261905	0.244898
0.503088	0.712497	0.993821	0.256757	0.293333	0.257576
0.482911	0.995312	0.98527	0.227848	0.285714	0.25974
0.505159	0.881738	0.993344	0.316667	0.389831	0.255319
0.417148	1	0.998124	0.21519	0.242424	0.242424
0.598416	0.843642	0.823799	0.25	0.255319	0.223301
0.487309	0.808839	1	0.317647	0.347222	0.244186
0.417148	1	0.998124	0.21519	0.242424	0.242424
0.460484	0.535166	0.840704	0.252747	0.266667	0.236364
0.417148	1	0.998124	0.21519	0.242424	0.242424
0.416193	0.337773	0.975917	0.27957	0.304348	0.307692
0.482911	0.995312	0.98527	0.227848	0.285714	0.25974
0.449229	0.645487	0.985608	0.225352	0.257576	0.257576
0.490605	0.211815	0.876871	0.231579	0.301205	0.208333
0.457841	0.70053	0.958169	0.273973	0.25641	0.262295
0.508242	0.91472	0.987741	0.292683	0.253521	0.228916
0.545009	0.769311	0.989858	0.25	0.30137	0.265625
0.446992	0.986544	0.981399	0.266667	0.244681	0.234043
0.558821	0.77297	0.990853	0.257143	0.230769	0.230769
0.558821	0.77297	0.990853	0.257143	0.230769	0.230769
0.558821	0.77297	0.990853	0.257143	0.230769	0.230769
0.517104	0.262555	0.981282	0.2875	0.285714	0.271186
0.535806	0.956992	0.991932	0.25	0.242424	0.227273
0.470275	0.812918	0.998718	0.287671	0.289474	0.253731
0.535806	0.956992	0.991932	0.25	0.242424	0.227273
0.499877	0.88023	1	0.260274	0.292308	0.234568
0.535806	0.956992	0.991932	0.25	0.242424	0.227273
0.467441	0.922027	0.977794	0.277778	0.285714	0.267606
0.505159	0.881738	0.993344	0.316667	0.389831	0.255319
0.505159	0.881738	0.993344	0.316667	0.389831	0.255319
0.394505	0.723499	0.969162	0.221239	0.22449	0.223214
0.327421	0.945345	0.980089	0.246914	0.24	0.24
0.253808	0.984606	0.97497	0.283784	0.338462	0.28125
0.329263	0.872113	0.890795	0.267327	0.297872	0.306931
0.308565	0.641359	0.923581	0.258824	0.318841	0.27
0.281784	0.846105	0.901066	0.2875	0.359375	0.28125
0.282092	0.903707	0.891607	0.254902	0.264368	0.281553
0.270391	0.937555	0.633052	0.306306	0.358974	0.388889
0.263228	1	0.970039	0.265823	0.267606	0.267606
0.232327	0.80907	0.91251	0.285714	0.246575	0.246575
0.274733	0.910438	0.875694	0.310345	0.289157	0.265487
0.340638	0.358209	0.911232	0.238636	0.204082	0.215054
0.334034	0.309762	0.900384	0.30137	0.338028	0.290323
0.41402	0.995328	0.9062	0.25	0.22449	0.247312
0.282308	0.93315	0.985851	0.311688	0.349206	0.28125
0.24053	1	0.980342	0.26087	0.272727	0.272727
0.257741	0.936426	0.840487	0.247788	0.245283	0.25
0.307559	0.918757	0.622166	0.306452	0.294118	0.262295
0.298947	0.826158	0.962072	0.247191	0.276316	0.276316
0.290256	0.997888	0.880562	0.27957	0.26087	0.26087
0.214641	0.640381	0.940373	0.3625	0.319444	0.259615
0.210879	0.996549	0.964462	0.267442	0.30303	0.228916
0.521843	0.958804	0.914207	0.320988	0.341176	0.268519
0.32699	0.272098	0.748103	0.287037	0.347826	0.252427
0.23982	0.824482	0.87498	0.304878	0.358209	0.245098
0.508055	0.641455	0.874576	0.315068	0.293333	0.293333
0.347947	1	0.913766	0.325843	0.257143	0.25641
0.41297	1	0.89654	0.355556	0.346154	0.289474
0.573298	0.682725	0.819344	0.324324	0.282353	0.255814
0.344261	1	0.828748	0.328947	0.4	0.277778
0.40997	0.817276	0.848042	0.297619	0.263158	0.233333
0.390485	1	0.920469	0.318182	0.403509	0.26087
0.418362	1	0.866653	0.255319	0.278481	0.278481
0.420105	1	0.68135	0.289474	0.296296	0.24359
0.399718	0.762094	0.95134	0.3	0.265823	0.243243
0.155379	1	0.930517	0.25	0.3	0.3
0.435589	0.450559	0.960106	0.269663	0.277108	0.236111
0.431994	0.903549	0.836992	0.3	0.267442	0.25
0.482911	0.995312	0.98527	0.227848	0.285714	0.25974
0.317408	0.923532	0.858057	0.302632	0.302632	0.27907
0.354322	1	0.749694	0.295455	0.295775	0.271605
0.416455	0.919293	0.642846	0.306818	0.255814	0.262136
0.329836	0.958964	0.869291	0.283951	0.353846	0.2375
0.438055	0.930934	0.930802	0.333333	0.306667	0.306667
0.528659	1	0.742111	0.285714	0.240506	0.230769
0.370007	1	0.904368	0.309859	0.389831	0.268817
0.438737	0.988108	0.9367	0.291139	0.365079	0.270833
0.274497	0.989782	0.855231	0.307692	0.365079	0.246753
0.364674	0.874547	0.876649	0.308824	0.370968	0.287234
0.412341	0.744814	0.922739	0.235294	0.196078	0.196429
0.467616	1	0.841668	0.328571	0.296875	0.265823
0.242386	0.692126	0.957429	0.302083	0.304878	0.234568
0.396027	0.715575	0.899369	0.287234	0.287234	0.316456
0.485273	0.965899	0.73281	0.315068	0.283582	0.259259
0.374892	1	0.851948	0.358974	0.347826	0.272727
0.410634	0.781956	0.820208	0.308511	0.272727	0.284211
0.491629	0.971947	0.952553	0.305556	0.295775	0.295775
0.513811	1	0.808565	0.28169	0.256098	0.282353
0.379626	1	0.805944	0.267606	0.271429	0.26506
0.350576	0.871464	0.96503	0.297619	0.272727	0.272727
0.277616	1	0.789835	0.240964	0.214286	0.240385
0.302225	0.999992	0.84971	0.258427	0.247423	0.269231
0.546697	0.999173	0.839372	0.348485	0.363636	0.272727
0.436697	0.777622	0.526848	0.288462	0.26087	0.326923
0.359849	1	0.835201	0.306122	0.266667	0.239316
0.389707	1	0.83649	0.365591	0.313253	0.259615
0.516534	1	0.87379	0.25974	0.242857	0.238095
0.341929	1	0.862509	0.247706	0.233333	0.233333
0.296183	1	0.831943	0.27451	0.263736	0.261905
0.471411	1	0.846246	0.285714	0.22973	0.228916
0.422849	1	0.809096	0.317647	0.310811	0.291139
0.387443	0.973122	0.793422	0.296296	0.338235	0.257426
0.376308	1	0.845236	0.301075	0.337662	0.302083
0.379148	0.746064	0.862197	0.3125	0.342857	0.3
0.271265	0.996217	0.876406	0.26087	0.307692	0.307692
0.47086	0.884288	0.911145	0.313131	0.297297	0.297297
0.370891	0.659961	0.820784	0.30303	0.277108	0.246753
0.35503	0.897564	0.831878	0.285714	0.288889	0.28972
0.484506	0.997695	0.709549	0.298701	0.267606	0.247059
0.43638	0.982427	0.905134	0.33	0.25	0.245763
0.485273	0.965899	0.73281	0.315068	0.283582	0.259259
0.265351	1	0.798825	0.315789	0.315068	0.293333
0.523468	0.968816	0.905872	0.287129	0.265823	0.272727
0.477409	0.793792	0.822822	0.311111	0.342857	0.238095
0.414909	1	0.905196	0.305556	0.328358	0.328358
0.386952	1	0.864621	0.294872	0.259259	0.278351
0.474308	1	0.922402	0.287671	0.271605	0.253521
0.306149	0.994325	0.91012	0.268293	0.271429	0.26506
0.426318	1	0.90516	0.268293	0.260274	0.260274
0.313788	0.997394	0.815238	0.310811	0.348485	0.262626
0.374014	1	0.950709	0.261364	0.239437	0.2375
0.272845	0.941484	0.887284	0.2625	0.219178	0.211538
0.467616	1	0.841668	0.328571	0.296875	0.265823
0.316609	0.988444	0.93029	0.266667	0.236559	0.237113
0.465915	0.976204	0.934185	0.275362	0.255556	0.275362
0.301436	0.994545	0.941452	0.3	0.353846	0.272727
0.324166	1	0.903443	0.304348	0.359375	0.272727
0.38628	1	0.920904	0.277778	0.2625	0.263889
0.384916	1	0.907292	0.283784	0.28125	0.296703
0.355706	0.468044	0.939453	0.376623	0.26087	0.321839
0.393569	1	0.929352	0.260417	0.266667	0.244444
0.332081	1	0.899399	0.309859	0.333333	0.333333
0.460028	1	0.857588	0.272727	0.275362	0.253012
0.49199	1	0.834632	0.293333	0.2625	0.256098
0.503979	1	0.867257	0.325843	0.313433	0.313433
0.345264	1	0.902686	0.265823	0.271429	0.237624
0.339593	0.993955	0.950788	0.311828	0.255814	0.253333
0.350946	0.999165	0.945776	0.348485	0.348485	0.313433
0.327689	0.959302	0.914096	0.337838	0.375	0.305263
0.467616	1	0.841668	0.328571	0.296875	0.265823
0.467616	1	0.841668	0.328571	0.296875	0.265823
0.410383	0.941451	0.954009	0.294737	0.261364	0.28
0.41985	0.952843	0.886713	0.284091	0.267606	0.235955
0.291481	1	0.924151	0.292929	0.294118	0.27
0.289868	0.992142	0.934422	0.305263	0.232558	0.238095
0.311807	0.99302	0.946054	0.277778	0.305556	0.305556
0.24545	0.560364	0.7635	0.307692	0.272727	0.243902
0.264552	1	0.943525	0.253521	0.231884	0.24359
0.49199	1	0.834632	0.293333	0.2625	0.256098
0.324166	1	0.903443	0.304348	0.359375	0.272727
0.360443	0.998551	0.850411	0.337838	0.259259	0.266667
0.32657	0.907419	0.750472	0.245455	0.252632	0.211111
0.386489	1	0.843335	0.347826	0.352941	0.254902
0.314914	1	0.918189	0.309524	0.2375	0.2375
0.450456	0.112803	0.808553	0.291139	0.246914	0.229885
0.408999	0.988869	0.861122	0.27	0.23913	0.283019
0.338169	0.959617	0.918376	0.285714	0.375	0.265306
0.400768	1	0.948377	0.32967	0.319444	0.319444
0.432319	0.819002	0.870591	0.242424	0.246575	0.246575
0.283332	0.838593	0.929039	0.270833	0.24359	0.24359
0.350946	0.999165	0.945776	0.348485	0.348485	0.313433
0.503979	1	0.867257	0.325843	0.313433	0.313433
0.389334	1	0.950307	0.282051	0.271429	0.282051
0.375485	1	0.886713	0.289474	0.247706	0.284314
0.324166	1	0.903443	0.304348	0.359375	0.272727
0.32445	0.999935	0.965018	0.315789	0.34375	0.34375
0.481956	1	0.853553	0.318841	0.306452	0.24359
0.356653	1	0.918407	0.279412	0.274194	0.274194
0.416459	0.987379	0.935897	0.301587	0.269841	0.269841
0.538905	0.875254	0.916428	0.235955	0.207317	0.2125
0.416459	0.987379	0.935897	0.301587	0.269841	0.269841
0.213778	0.97666	0.94385	0.297872	0.277778	0.275362
0.27415	1	0.936631	0.333333	0.338462	0.338462
0.280419	1	0.93973	0.282051	0.26087	0.238806
0.326054	0.963142	0.963025	0.260274	0.258065	0.22807
0.373365	0.96028	0.875896	0.309859	0.263889	0.263889
0.336649	1	0.899405	0.297619	0.25	0.233766
0.28256	1	0.902619	0.287879	0.311475	0.311475
0.329106	0.933394	0.916693	0.290698	0.288889	0.297297
0.284085	0.999065	0.924158	0.3	0.261364	0.25974
0.419376	0.869307	0.937445	0.274725	0.255556	0.22093
0.286258	0.998572	0.897675	0.300971	0.294118	0.253165
0.216212	0.770452	0.941367	0.328947	0.236842	0.236842
0.313808	1	0.947146	0.295775	0.370968	0.263158
0.357	1	0.959229	0.309859	0.283582	0.24359
0.444955	1	0.842474	0.306667	0.25	0.239437
0.205918	1	0.951081	0.360656	0.370968	0.370968
0.25372	1	0.952293	0.314286	0.318182	0.318182
0.308124	1	0.954468	0.272727	0.266667	0.227273
0.409897	0.986669	0.943733	0.316456	0.253731	0.253731
0.289898	0.911754	0.859247	0.306667	0.2625	0.28125
0.327267	0.988375	0.89406	0.316456	0.4	0.276596
0.293849	1	0.954731	0.342105	0.268657	0.268657
0.397605	0.700805	0.999999	0.285714	0.255319	0.265957
0.386096	1	0.949598	0.25	0.265823	0.246575
0.347872	0.93513	0.926646	0.318182	0.377049	0.270833
0.41341	0.997136	0.901805	0.283951	0.272727	0.22449
0.241743	0.999653	0.955015	0.261905	0.328767	0.328767
0.25194	1	0.86691	0.27907	0.26087	0.271605
0.419881	0.95903	0.929392	0.289474	0.2625	0.238095
0.239102	0.96787	0.874471	0.324324	0.2625	0.255102
0.192295	1	0.948364	0.361111	0.327869	0.327869
0.30866	1	0.969901	0.35	0.377049	0.243902
0.266851	0.97052	0.969411	0.273973	0.253165	0.25
0.307186	0.997274	0.853831	0.237624	0.203883	0.242424
0.386104	1	0.890264	0.263736	0.283582	0.236111
0.246337	0.990755	0.924773	0.298851	0.311688	0.25
0.351278	0.944807	0.965684	0.296296	0.268657	0.268657
0.323986	0.967114	0.954099	0.347826	0.387097	0.297872
0.2839	1	0.879929	0.266667	0.266667	0.290323
0.386104	1	0.890264	0.263736	0.283582	0.236111
0.347947	1	0.913766	0.325843	0.257143	0.25641
0.388128	1	0.925337	0.283951	0.285714	0.24359
0.428941	1	0.932699	0.302083	0.264368	0.282609
0.361378	1	0.963001	0.268293	0.265625	0.230769
0.334449	0.912927	0.909123	0.306818	0.315217	0.267327
0.487584	0.997281	0.680453	0.265306	0.257732	0.247191
0.361378	1	0.963001	0.268293	0.265625	0.230769
0.345629	0.896917	0.954117	0.325301	0.338462	0.310811
0.361378	1	0.963001	0.268293	0.265625	0.230769
0.481956	1	0.853553	0.318841	0.306452	0.24359
0.435514	1	0.884475	0.289474	0.239437	0.231707
0.393149	0.779191	0.789551	0.291139	0.257143	0.282051
0.376481	0.989135	0.847538	0.265957	0.329114	0.329114
0.314287	0.953213	0.897021	0.263158	0.287879	0.287879
0.481956	1	0.853553	0.318841	0.306452	0.24359
0.481956	1	0.853553	0.318841	0.306452	0.24359
0.341375	0.896108	0.889266	0.260274	0.268657	0.268657
0.361378	1	0.963001	0.268293	0.265625	0.230769
0.361378	1	0.963001	0.268293	0.265625	0.230769
0.38332	0.992614	0.839446	0.269663	0.228261	0.207317
0.291415	0.993728	0.97181	0.276316	0.323077	0.323077
0.326054	0.963142	0.963025	0.260274	0.258065	0.22807
0.416459	0.987379	0.935897	0.301587	0.269841	0.269841
0.481956	1	0.853553	0.318841	0.306452	0.24359
0.416459	0.987379	0.935897	0.301587	0.269841	0.269841
0.481956	1	0.853553	0.318841	0.306452	0.24359
0.326054	0.963142	0.963025	0.260274	0.258065	0.22807
0.416459	0.987379	0.935897	0.301587	0.269841	0.269841
0.312164	1	0.84653	0.27	0.260274	0.256757
0.406005	0.788834	0.787568	0.291139	0.260274	0.241758
0.355897	1	0.797506	0.265823	0.260274	0.240964
0.315633	0.950697	0.90722	0.285714	0.271429	0.263889
0.344479	1	0.824991	0.298701	0.282051	0.311828
0.315633	0.950697	0.90722	0.285714	0.271429	0.263889
0.439678	0.997291	0.918726	0.280899	0.267442	0.301205
0.352021	0.994601	0.853438	0.282609	0.282353	0.25
0.407841	1	0.793626	0.25	0.253165	0.263158
0.392423	0.660273	0.868948	0.349398	0.268041	0.304348
0.431267	1	0.857909	0.28866	0.27907	0.278481
0.495916	1	0.739417	0.282828	0.297619	0.236559
0.471466	1	0.636497	0.275	0.260274	0.233333
0.362437	1	0.849431	0.280702	0.23913	0.295455
0.524811	1	0.769967	0.25	0.224719	0.236559
0.335902	0.661341	0.738002	0.285714	0.338028	0.259615
0.284545	0.98764	0.913921	0.280702	0.261261	0.252174
0.335902	0.661341	0.738002	0.285714	0.338028	0.259615
0.488889	1	0.855849	0.306818	0.294118	0.241379
0.328708	0.714288	0.92125	0.318681	0.260274	0.260274
0.315868	1	0.960208	0.344828	0.293333	0.293333
0.361922	0.983948	0.952758	0.309859	0.314286	0.314286
0.465057	0.437039	0.924955	0.306667	0.283582	0.283582
0.477269	1	0.908939	0.3125	0.276316	0.276316
0.488077	1	0.920279	0.258065	0.247312	0.244186
0.458365	1	0.84941	0.321839	0.275862	0.337838
0.462379	0.979887	0.957384	0.280899	0.338235	0.261364
0.412956	0.977068	0.974427	0.328571	0.328571	0.295775
0.386722	0.999797	0.942929	0.315789	0.309859	0.309859
0.488889	1	0.855849	0.306818	0.294118	0.241379
0.346728	0.944186	0.953277	0.308511	0.352941	0.306122
0.476513	0.984917	0.95416	0.272727	0.298077	0.3
0.465915	0.976204	0.934185	0.275362	0.255556	0.275362
0.446014	1	0.919535	0.330189	0.319588	0.245098
0.308215	1	0.980034	0.317647	0.314286	0.314286
0.391892	0.994213	0.96215	0.292135	0.235955	0.231579
0.257801	0.916236	0.972174	0.26	0.247423	0.245283
0.405271	0.956578	0.903394	0.298969	0.285714	0.263158
0.481762	1	0.920849	0.304348	0.280488	0.25
0.372833	1	0.940292	0.296296	0.348485	0.260274
0.329424	0.990222	0.953746	0.30303	0.261364	0.254717
0.325145	0.258717	0.953679	0.304348	0.252525	0.287356
0.463847	0.989572	0.960146	0.298851	0.285714	0.263736
0.288024	1	0.94291	0.364706	0.287234	0.26087
0.462223	0.720572	0.970203	0.238095	0.262136	0.29
0.201507	1	0.893984	0.318182	0.261364	0.241379
0.369106	0.999711	0.964365	0.340909	0.289474	0.289474
0.462379	0.979887	0.957384	0.280899	0.338235	0.261364
0.493275	0.984228	0.962157	0.285714	0.276316	0.276316
0.471628	0.980852	0.97397	0.315789	0.285714	0.285714
0.464	0.95637	0.951035	0.27907	0.233333	0.258427
0.379201	0.749565	0.826676	0.306306	0.325301	0.267327
0.429489	1	0.929994	0.26087	0.221154	0.258065
0.306574	0.230382	0.960795	0.263636	0.25	0.242991
0.395892	0.937077	0.927139	0.271605	0.257732	0.241758
0.459313	1	0.921162	0.344444	0.281553	0.27907
0.465915	0.976204	0.934185	0.275362	0.255556	0.275362
0.332041	1	0.923607	0.344828	0.271429	0.271429
0.412387	1	0.978811	0.291667	0.256757	0.253012
0.348542	0.989682	0.876818	0.306122	0.264368	0.269231
0.472882	0.991622	0.875822	0.28125	0.26506	0.246753
0.439003	1	0.949268	0.242424	0.232558	0.230769
0.364446	1	0.917822	0.252525	0.244444	0.220779
0.389127	0.948079	0.774643	0.306818	0.29	0.267327
0.312522	0.832308	0.914387	0.313131	0.272727	0.264151
0.467038	0.970825	0.965798	0.258824	0.275862	0.309859
0.357779	1	0.901542	0.370787	0.283951	0.235294
0.384377	0.841633	0.920029	0.31	0.255556	0.235294
0.307648	1	0.931698	0.291667	0.295775	0.295775
0.472882	0.991622	0.875822	0.28125	0.26506	0.246753
0.403316	0.932098	0.942894	0.2625	0.265306	0.266667
0.488077	1	0.920279	0.258065	0.247312	0.244186
0.467042	0.97914	0.948424	0.269231	0.247619	0.246914
0.396181	0.997526	0.980423	0.285714	0.333333	0.3
0.393593	1	0.933452	0.246914	0.230769	0.288462
0.463631	0.901996	0.710337	0.278261	0.3125	0.258929
0.423119	0.957986	0.795583	0.289474	0.244898	0.278846
0.420128	0.996265	0.917459	0.236559	0.26087	0.325
0.424945	0.972289	0.868736	0.238532	0.247312	0.233333
0.327263	1	0.95586	0.235294	0.28866	0.252427
0.320422	0.962731	0.873906	0.306122	0.27907	0.306931
0.424289	0.997798	0.815139	0.262136	0.252632	0.260417
0.454037	0.761883	0.837444	0.294737	0.313253	0.25
0.44992	0.985722	0.835107	0.270833	0.255814	0.22619
0.275578	0.787682	0.918186	0.314286	0.280899	0.280899
0.468139	1	0.940937	0.237624	0.265306	0.242718
0.307551	1	0.869525	0.322917	0.238636	0.238636
0.41867	0.852866	0.869916	0.297872	0.244898	0.287356
0.386896	0.732057	0.939894	0.238095	0.264706	0.234568
0.383719	0.999821	0.889684	0.244681	0.233333	0.289157
0.47494	0.880438	0.884618	0.277778	0.290323	0.225806
0.467038	0.970825	0.965798	0.258824	0.275862	0.309859
0.467038	0.970825	0.965798	0.258824	0.275862	0.309859
0.352655	1	0.846709	0.296703	0.283582	0.283582
0.372288	1	0.506886	0.25	0.238095	0.238095
0.473968	0.995616	0.952488	0.305882	0.28125	0.290323
0.387896	1	0.961371	0.280488	0.275362	0.252874
0.465915	0.976204	0.934185	0.275362	0.255556	0.275362
0.465915	0.976204	0.934185	0.275362	0.255556	0.275362
0.280538	0.763046	0.889393	0.252336	0.238532	0.265306
0.289943	1	0.925635	0.272727	0.241379	0.230769
0.410383	0.941451	0.954009	0.294737	0.261364	0.28
0.424485	1	0.957463	0.284211	0.338235	0.257426
0.380495	1	0.888931	0.236364	0.265306	0.238532
0.292528	1	0.869673	0.298969	0.25	0.235294
0.424531	0.636938	0.949292	0.3625	0.265957	0.311111
0.460968	1	0.855017	0.390244	0.346154	0.333333
0.363365	0.980195	0.949061	0.242857	0.284091	0.244444
0.488889	1	0.855849	0.306818	0.294118	0.241379
0.432893	1	0.859014	0.22	0.259615	0.226415
0.413232	1	0.972381	0.255814	0.284211	0.265957
0.387426	0.958803	0.943477	0.240964	0.265957	0.266667
0.488889	1	0.855849	0.306818	0.294118	0.241379
0.465915	0.976204	0.934185	0.275362	0.255556	0.275362
0.465915	0.976204	0.934185	0.275362	0.255556	0.275362
0.488889	1	0.855849	0.306818	0.294118	0.241379
0.465915	0.976204	0.934185	0.275362	0.255556	0.275362
0.32001	0.967454	0.925174	0.3	0.258427	0.264151
0.354873	1	0.89252	0.298077	0.276596	0.244898
0.327146	1	0.899993	0.27957	0.23913	0.265957
0.278305	0.887104	0.909683	0.325843	0.258427	0.244681
0.360027	1	0.880064	0.290323	0.265823	0.265957
0.477269	1	0.908939	0.3125	0.276316	0.276316
0.415169	1	0.980159	0.277778	0.25	0.280899
0.407723	0.718271	0.965127	0.28	0.22449	0.242424
0.464	0.95637	0.951035	0.27907	0.233333	0.258427
0.501419	1	0.949282	0.267442	0.222222	0.261364
0.262853	1	0.878698	0.301075	0.337209	0.263158
0.46097	0.986305	0.901777	0.274725	0.25	0.247619
0.407227	1	0.955599	0.244681	0.233333	0.282609
0.345463	1	0.948752	0.329268	0.253333	0.282353
0.428644	1	0.892506	0.285714	0.324324	0.324324
0.338756	0.879514	0.963928	0.242718	0.27551	0.265306
0.415853	0.930255	0.964457	0.292135	0.26087	0.2625
0.476238	0.967161	0.971915	0.247312	0.274725	0.285714
0.288793	1	0.902008	0.282609	0.238095	0.255319
0.46097	0.986305	0.901777	0.274725	0.25	0.247619
0.497734	1	0.931889	0.262626	0.261364	0.285714
0.315868	1	0.960208	0.344828	0.293333	0.293333
0.464	0.95637	0.951035	0.27907	0.233333	0.258427
0.493275	0.984228	0.962157	0.285714	0.276316	0.276316
0.441771	1	0.944989	0.247525	0.274725	0.282828
0.395913	0.989824	0.951418	0.281553	0.298701	0.271028
0.493177	1	0.804036	0.242424	0.214953	0.237113
0.37139	0.339097	0.914066	0.247525	0.27957	0.255319
0.309503	1	0.942913	0.265306	0.222222	0.292135
0.378157	0.810668	0.914242	0.267327	0.267442	0.25
0.417866	0.997461	0.989427	0.271028	0.310811	0.285714
0.321514	1	0.97925	0.255319	0.235294	0.25
0.310605	1	0.901875	0.343434	0.227723	0.252632
0.455261	0.990971	0.79025	0.262136	0.298701	0.247706
0.418026	0.110768	0.77771	0.238532	0.24	0.264706
0.206256	0.406761	0.914875	0.231481	0.238095	0.252747
0.354135	1	0.864891	0.305556	0.254717	0.254902
0.50768	1	0.980554	0.247312	0.233333	0.285714
0.381397	0.958803	0.911067	0.283186	0.254386	0.25
0.294275	0.96558	0.968727	0.245283	0.226415	0.233333
0.44291	0.944943	0.881995	0.319149	0.280488	0.307692
0.445005	0.689053	0.858458	0.28	0.295455	0.264151
0.291244	1	0.9602	0.258065	0.230769	0.274725
0.346889	0.960463	0.922275	0.267857	0.217822	0.25
0.476238	0.967161	0.971915	0.247312	0.274725	0.285714
0.376695	0.758893	0.974474	0.25	0.235294	0.247423
0.459035	1	0.889717	0.306818	0.263736	0.258427
0.344776	0.999229	0.951239	0.325301	0.280488	0.282828
0.459035	1	0.889717	0.306818	0.263736	0.258427
0.345463	1	0.948752	0.329268	0.253333	0.282353
0.501419	1	0.949282	0.267442	0.222222	0.261364
0.346201	0.952631	0.970944	0.304348	0.328767	0.291262
0.261842	0.92587	0.90465	0.304348	0.263736	0.268519
0.46097	0.986305	0.901777	0.274725	0.25	0.247619
0.315945	1	0.980408	0.28125	0.276316	0.276316
0.491963	1	0.828101	0.262626	0.275862	0.247619
0.304858	0.878536	0.963273	0.254717	0.266055	0.26
0.425265	0.996932	0.94051	0.274725	0.328767	0.254717
0.418431	0.98431	0.985339	0.306667	0.306667	0.276316
0.373318	0.772386	0.923355	0.274725	0.235849	0.247706
0.386448	1	0.937808	0.290698	0.232558	0.275862
0.330198	1	0.971866	0.302326	0.258824	0.266667
0.459076	1	0.937405	0.263158	0.25	0.264368
0.395346	1	0.976444	0.305882	0.24	0.27
0.452619	0.999766	0.975559	0.258427	0.244186	0.272727
0.395346	1	0.976444	0.305882	0.24	0.27
0.459076	1	0.937405	0.263158	0.25	0.264368
0.345463	1	0.948752	0.329268	0.253333	0.282353
0.462379	0.979887	0.957384	0.280899	0.338235	0.261364
0.417166	1	0.963945	0.247423	0.242424	0.255556
0.397401	1	0.963717	0.247423	0.227848	0.372093
0.384158	0.984382	0.837235	0.26087	0.235955	0.277778
0.417166	1	0.963945	0.247423	0.242424	0.255556
0.417166	1	0.963945	0.247423	0.242424	0.255556
0.367793	0.858567	0.987154	0.252632	0.232558	0.263158
0.459076	1	0.937405	0.263158	0.25	0.264368
0.459076	1	0.937405	0.263158	0.25	0.264368
0.469793	0.948211	0.969471	0.272727	0.285714	0.274725
0.381408	1	0.942014	0.315789	0.27381	0.29
0.362632	0.774799	0.974668	0.302326	0.26	0.247423
0.397478	1	0.929019	0.298969	0.270588	0.263158
0.396181	0.997526	0.980423	0.285714	0.333333	0.3
0.457022	1	0.956189	0.294118	0.323944	0.266667
0.388638	1	0.816917	0.27193	0.270833	0.292929
0.268585	1	0.894153	0.262626	0.255556	0.25
0.39219	0.992686	0.948685	0.27	0.263736	0.282051
0.331738	1	0.925367	0.27551	0.252525	0.242718
0.434708	1	0.866925	0.285714	0.275	0.27551
0.394974	1	0.911841	0.294118	0.295455	0.259615
0.338576	0.78844	0.91038	0.264151	0.236559	0.236559
0.417289	1	0.929675	0.252427	0.25	0.243243
0.423423	1	0.866674	0.3	0.272727	0.242424
0.468987	1	0.94238	0.288462	0.357143	0.315068
0.276447	0.950545	0.966051	0.274336	0.238532	0.337079
0.321087	1	0.921065	0.344444	0.256098	0.246914
0.338335	1	0.909168	0.347826	0.292683	0.28
0.424485	1	0.957463	0.284211	0.338235	0.257426
0.369934	1	0.938961	0.333333	0.243243	0.27027
0.305295	1	0.974991	0.24	0.268041	0.27027
0.438064	0.993165	0.984374	0.255319	0.241379	0.28
0.399983	0.963681	0.975189	0.246914	0.235294	0.271739
0.498864	1	0.971901	0.242424	0.247059	0.273973
0.305295	1	0.974991	0.24	0.268041	0.27027
0.407097	1	0.94219	0.236559	0.247059	0.27027
0.301647	1	0.96095	0.232558	0.252525	0.266667
0.369934	1	0.938961	0.333333	0.243243	0.27027
0.407097	1	0.94219	0.236559	0.247059	0.27027
0.36147	0.990653	0.984391	0.233333	0.235294	0.25974
0.309858	1	0.741932	0.319588	0.351351	0.351351
0.292351	0.769408	0.834039	0.262136	0.272727	0.272727
0.362494	0.168811	0.79785	0.25	0.235849	0.232323
0.289077	0.89349	0.943295	0.281553	0.225806	0.217391
0.34087	1	0.935815	0.322581	0.296296	0.263158
0.40561	1	0.908345	0.255102	0.26506	0.240964
0.295913	1	0.955707	0.24	0.244444	0.220779
0.334073	1	0.867415	0.295918	0.252874	0.253165
0.329834	1	0.975729	0.276596	0.243902	0.244186
0.401025	1	0.876471	0.272727	0.255814	0.247059
0.28645	0.959554	0.965149	0.25	0.268041	0.242105
0.317638	1	0.894808	0.261364	0.247191	0.273973
0.40561	1	0.908345	0.255102	0.26506	0.240964
0.300312	1	0.892165	0.234234	0.236364	0.212963
0.424485	1	0.957463	0.284211	0.338235	0.257426
0.315306	0.588761	0.891158	0.243697	0.247788	0.245455
0.398747	1	0.963757	0.233333	0.235294	0.25974
0.387539	1	0.972277	0.247312	0.255102	0.27027
0.337139	0.977476	0.889777	0.272727	0.252101	0.243243
0.255778	0.716214	0.993541	0.25	0.27551	0.252525
0.283553	0.981604	0.976579	0.243243	0.282609	0.273973
0.273641	0.987072	0.985664	0.229885	0.270833	0.284091
0.467038	0.970825	0.965798	0.258824	0.275862	0.309859
0.408361	1	0.896909	0.294118	0.284314	0.302083
0.446189	1	0.8705	0.272727	0.285714	0.292929
0.457022	1	0.956189	0.294118	0.323944	0.266667
0.395023	1	0.896019	0.227723	0.25	0.230769
0.316023	1	0.907055	0.240964	0.264706	0.266667
0.403316	0.932098	0.942894	0.2625	0.265306	0.266667
0.266732	0.998939	0.978557	0.284091	0.255814	0.264706
0.346201	0.952631	0.970944	0.304348	0.328767	0.291262
0.372607	0.987381	0.895082	0.3	0.272727	0.27619
0.369213	1	0.89287	0.316327	0.24359	0.26087
0.425265	0.996932	0.94051	0.274725	0.328767	0.254717
0.488558	1	0.943571	0.237113	0.247191	0.231579
0.340501	0.790722	0.900792	0.277228	0.275862	0.243902
0.435253	1	0.866629	0.244681	0.247191	0.247312
0.342257	0.73782	0.94203	0.284404	0.252632	0.26
0.340501	0.790722	0.900792	0.277228	0.275862	0.243902
0.435253	1	0.866629	0.244681	0.247191	0.247312
0.473145	0.903008	0.911717	0.230769	0.212963	0.261682
0.3256	0.996483	0.901755	0.300971	0.236559	0.234234
0.304602	0.875458	0.927186	0.28	0.27907	0.246753
0.435253	1	0.866629	0.244681	0.247191	0.247312
0.392467	1	0.930974	0.265306	0.238532	0.255102
0.425265	0.996932	0.94051	0.274725	0.328767	0.254717
0.306032	0.997627	0.98936	0.352273	0.269663	0.282051
0.346982	0.981302	0.938101	0.285714	0.275862	0.247312
0.261621	1	0.945735	0.325843	0.258427	0.27957
0.267579	0.784487	0.964654	0.25	0.229167	0.271028
0.351885	0.979584	0.955314	0.295238	0.296703	0.255102
0.217413	1	0.915929	0.33	0.252747	0.247706
0.274497	0.996743	0.922537	0.285714	0.247191	0.282609
0.346982	0.981302	0.938101	0.285714	0.275862	0.247312
0.391892	0.994213	0.96215	0.292135	0.235955	0.231579
0.461614	0.788628	0.93563	0.270833	0.275	0.275
0.375497	0.992524	0.915166	0.263736	0.246914	0.246914
0.42286	0.998786	0.88073	0.287129	0.212963	0.242105
0.445154	1	0.903258	0.265823	0.247059	0.247312
0.372607	0.987381	0.895082	0.3	0.272727	0.27619
0.488558	1	0.943571	0.237113	0.247191	0.231579
0.488558	1	0.943571	0.237113	0.247191	0.231579
0.425265	0.996932	0.94051	0.274725	0.328767	0.254717
0.488558	1	0.943571	0.237113	0.247191	0.231579
0.375166	0.999998	0.898642	0.338028	0.319444	0.287671
0.345273	1	0.831349	0.284211	0.260274	0.275
0.331619	0.688918	0.766868	0.294118	0.316456	0.284404
0.366584	1	0.701727	0.282828	0.25974	0.267606
0.251672	1	0.919363	0.236842	0.275362	0.275362
0.511101	1	0.711367	0.324324	0.294118	0.26506
0.403008	0.776358	0.754222	0.373832	0.3125	0.283951
0.401489	0.999196	0.874221	0.274725	0.263158	0.264151
0.345852	1	0.880955	0.256757	0.233333	0.228571
0.411795	1	0.778095	0.325581	0.371429	0.276316
0.517999	0.987192	0.967024	0.244681	0.233766	0.220779
0.516534	1	0.87379	0.25974	0.242857	0.238095
0.533836	0.984578	0.809892	0.266667	0.319444	0.259615
0.354183	1	0.758962	0.292683	0.265823	0.265823
0.433249	1	0.786748	0.265306	0.24	0.238095
0.417382	1	0.815862	0.265306	0.292683	0.254902
0.455958	1	0.752157	0.258427	0.315068	0.257143
0.42789	0.850484	0.851132	0.259615	0.284091	0.25
0.427215	1	0.818648	0.258065	0.216981	0.25
0.34081	1	0.680418	0.266667	0.256098	0.247059
0.506388	0.97475	0.65202	0.254902	0.269663	0.236364
0.499379	0.903139	0.765672	0.273973	0.22093	0.261364
0.48938	1	0.809589	0.259615	0.255556	0.226415
0.542709	1	0.873872	0.228571	0.226087	0.216667
0.415659	1	0.81049	0.247423	0.25	0.222222
0.559372	0.954075	0.821282	0.254902	0.298701	0.247706
0.547097	1	0.832725	0.2375	0.240506	0.271028
0.454734	0.999392	0.892552	0.21875	0.21978	0.21978
0.450308	1	0.612329	0.221374	0.220588	0.20438
0.404268	0.979414	0.764944	0.264151	0.253012	0.214286
0.51988	1	0.834049	0.234043	0.25	0.25
0.354483	0.985708	0.853479	0.260417	0.253012	0.253012
0.517272	0.995802	0.725867	0.294737	0.255102	0.260417
0.504144	0.810378	0.95046	0.33	0.305882	0.262626
0.460905	1	0.82309	0.263736	0.25974	0.25
0.32018	0.926223	0.797047	0.318681	0.351351	0.307692
0.295108	0.719813	0.937021	0.25	0.261905	0.261905
0.383337	0.930345	0.879094	0.315789	0.333333	0.285714
0.278149	0.970592	0.822136	0.290698	0.319444	0.235849
0.337279	0.999981	0.840696	0.265957	0.263158	0.258427
0.404691	1	0.923588	0.304878	0.378788	0.295775
0.483693	1	0.693233	0.268041	0.255814	0.24
0.402347	0.601835	0.89685	0.228571	0.260417	0.217391
0.318623	1	0.832416	0.304348	0.260274	0.260274
0.483693	1	0.693233	0.268041	0.255814	0.24
0.366076	1	0.855992	0.260417	0.2875	0.253521
0.304005	0.97401	0.923218	0.318182	0.305882	0.255556
0.303997	0.708055	0.793525	0.282828	0.313253	0.259615
0.433358	1	0.7942	0.28125	0.296296	0.247191
0.374161	1	0.871516	0.337079	0.295455	0.271028
0.427093	0.889713	0.822609	0.247706	0.325843	0.25
0.330061	0.991559	0.863938	0.263158	0.247423	0.263158
0.419428	0.99416	0.875062	0.311688	0.294872	0.269663
0.307466	0.912231	0.83738	0.282353	0.328571	0.256098
0.335764	0.994214	0.889223	0.292929	0.264368	0.281553
0.295365	0.612643	0.945904	0.258065	0.25	0.25
0.414268	0.921151	0.950225	0.26506	0.298701	0.298701
0.376396	0.688614	0.830908	0.30303	0.359375	0.28125
0.421523	0.937521	0.824554	0.292683	0.247312	0.263889
0.581413	0.732924	0.768535	0.247934	0.245283	0.245614
0.472352	0.906596	0.818179	0.310345	0.257732	0.241758
0.289496	0.992786	0.741301	0.285714	0.333333	0.254902
0.406688	0.977671	0.803524	0.324324	0.369231	0.27551
0.271863	0.723024	0.843583	0.296296	0.348485	0.25
0.328216	1	0.915244	0.234694	0.227723	0.216495
0.328325	1	0.809852	0.28	0.266667	0.25
0.359157	0.727187	0.888633	0.333333	0.297297	0.270588
0.403119	0.993107	0.756159	0.324324	0.306667	0.288462
0.359229	1	0.772487	0.281553	0.275	0.275
0.45442	0.999929	0.877912	0.290698	0.241379	0.222222
0.374014	0.685221	0.851924	0.271429	0.268293	0.26
0.425053	0.963899	0.872235	0.247191	0.261905	0.230769
0.391916	1	0.794954	0.283784	0.277108	0.235849
0.387703	0.86554	0.830922	0.357143	0.25	0.278351
0.30287	0.996211	0.77783	0.258427	0.24	0.24359
0.238607	0.631274	0.885364	0.3	0.25	0.25
0.23333	0.915053	0.798531	0.271845	0.252874	0.252874
0.358074	1	0.985122	0.280899	0.27027	0.27027
0.381845	1	0.952994	0.25974	0.255102	0.238095
0.436077	1	0.937946	0.284404	0.270833	0.247619
0.381845	1	0.952994	0.25974	0.255102	0.238095
0.424126	1	0.955734	0.266055	0.256881	0.229167
0.408809	1	0.985786	0.27551	0.258824	0.25
0.381845	1	0.952994	0.25974	0.255102	0.238095
0.49603	1	0.888183	0.280374	0.265957	0.231579
0.40561	1	0.908345	0.255102	0.26506	0.240964
0.419088	1	0.963183	0.262136	0.242105	0.25
0.363585	1	0.976872	0.259615	0.238095	0.247191
0.473614	1	0.88077	0.283019	0.268817	0.25
0.466107	1	0.996941	0.25	0.22	0.213592
0.28061	1	0.864587	0.227723	0.215686	0.213592
0.30248	1	0.922858	0.273585	0.23	0.236559
0.395666	1	0.997276	0.27451	0.239583	0.26506
0.408293	1	0.789229	0.28	0.25	0.255814
0.408293	1	0.789229	0.28	0.25	0.255814
0.40561	1	0.908345	0.255102	0.26506	0.240964
0.495093	1	0.980398	0.256881	0.223301	0.227723
0.395666	1	0.997276	0.27451	0.239583	0.26506
0.395666	1	0.997276	0.27451	0.239583	0.26506
0.431104	1	0.976256	0.266667	0.244898	0.241758
0.445225	1	0.961964	0.261682	0.252336	0.223404
0.466566	1	0.80208	0.283186	0.223214	0.238532
0.395666	1	0.997276	0.27451	0.239583	0.26506
0.395666	1	0.997276	0.27451	0.239583	0.26506
0.591397	0.932169	0.82192	0.358491	0.3	0.27027
0.445979	0.999779	0.952352	0.237288	0.229358	0.211538
0.400576	0.920389	0.97441	0.282353	0.257143	0.235849
0.485763	1	0.733058	0.35514	0.225	0.219298
0.494788	0.675088	0.977518	0.267327	0.222222	0.225225
0.35027	1	0.984153	0.259259	0.229167	0.232143
0.377167	1	0.984791	0.272727	0.265306	0.240964
0.453415	1	0.981894	0.266667	0.233333	0.233333
0.387889	0.966891	0.922961	0.264706	0.268041	0.216216
0.358756	1	0.913346	0.25	0.247788	0.257732
0.296296	1	0.989535	0.265306	0.281553	0.27
0.431104	1	0.976256	0.266667	0.244898	0.241758
0.332278	0.999029	0.933083	0.269231	0.252747	0.243902
0.322565	1	0.906554	0.296296	0.263158	0.306122
0.323083	0.864814	0.948211	0.304348	0.291139	0.273973
0.411496	0.993653	0.931558	0.287129	0.285714	0.292135
0.463655	1	0.937288	0.270833	0.25	0.228916
0.422603	1	0.92933	0.252427	0.25	0.243243
0.463655	1	0.937288	0.270833	0.25	0.228916
0.398708	1	0.950789	0.277228	0.258065	0.226804
0.463655	1	0.937288	0.270833	0.25	0.228916
0.338335	1	0.909168	0.347826	0.292683	0.28
0.424485	1	0.957463	0.284211	0.338235	0.257426
0.424485	1	0.957463	0.284211	0.338235	0.257426
0.378117	1	0.830169	0.292135	0.272727	0.256098
0.280518	0.955866	0.940893	0.303371	0.234694	0.221053
0.297278	1	0.948131	0.325581	0.255319	0.284091
0.289308	1	0.879028	0.306818	0.283951	0.283951
0.374715	0.488058	0.752127	0.26087	0.235294	0.252747
0.450561	0.983508	0.922755	0.310345	0.258427	0.256098
0.286199	0.998712	0.870208	0.318182	0.27907	0.25
0.323644	1	0.885119	0.343434	0.231481	0.252632
0.337128	1	0.968466	0.352941	0.293478	0.280899
0.489989	0.525295	0.91557	0.243478	0.262626	0.244681
0.369472	1	0.932123	0.329545	0.277778	0.271739
0.407907	1	0.919231	0.313953	0.242105	0.228261
0.340294	1	0.889164	0.29	0.346667	0.273585
0.341298	1	0.98428	0.318182	0.310811	0.277778
0.568499	0.993505	0.837054	0.268041	0.23	0.236559
0.283983	1	0.901517	0.318182	0.235849	0.26087
0.471089	1	0.776984	0.348624	0.314815	0.258929
0.383677	1	0.954653	0.298851	0.323944	0.272727
0.372594	0.6711	0.857412	0.275	0.237288	0.252336
0.370737	1	0.900227	0.283019	0.242105	0.262626
0.450561	0.983508	0.922755	0.310345	0.258427	0.256098
0.487668	0.985232	0.898181	0.27957	0.27957	0.247191
0.24027	1	0.853186	0.318681	0.263736	0.263158
0.383677	1	0.954653	0.298851	0.323944	0.272727
0.401758	1	0.98117	0.272727	0.333333	0.252747
0.430399	1	0.964257	0.258065	0.217391	0.247312
0.293538	1	0.942621	0.345238	0.270588	0.284091
0.401758	1	0.98117	0.272727	0.333333	0.252747
0.332582	1	0.969658	0.239583	0.226804	0.268817
0.456798	1	0.964508	0.252747	0.21519	0.23913
0.405987	1	0.937	0.273684	0.307692	0.243243
0.378117	1	0.830169	0.292135	0.272727	0.256098
0.383677	1	0.954653	0.298851	0.323944	0.272727
0.31588	1	0.991493	0.238095	0.228571	0.271739
0.379516	1	0.978441	0.282051	0.252632	0.268817
0.456798	1	0.964508	0.252747	0.21519	0.23913
0.316815	1	0.963693	0.318182	0.261364	0.26087
0.263159	0.95448	0.990736	0.242424	0.204819	0.244898
0.401758	1	0.98117	0.272727	0.333333	0.252747
0.365119	1	0.981592	0.23301	0.208696	0.285714
0.241233	1	0.934185	0.268817	0.241758	0.255319
0.507349	1	0.835203	0.282258	0.285714	0.262712
0.307202	0.999737	0.88129	0.297872	0.258065	0.263636
0.324677	1	0.737928	0.287037	0.22449	0.22549
0.451093	1	0.835244	0.242424	0.244681	0.244898
0.473068	0.824225	0.912945	0.255102	0.22619	0.240741
0.298585	0.955889	0.991595	0.220183	0.231481	0.247423
0.309951	0.783558	0.932956	0.252252	0.22093	0.287037
0.453304	1	0.91296	0.252336	0.2	0.22449
0.463664	1	0.718009	0.269231	0.307692	0.237113
0.513058	0.978832	0.900618	0.252336	0.260417	0.233333
0.296178	0.701947	0.93157	0.262712	0.209091	0.230769
0.469195	0.961171	0.953027	0.258065	0.285714	0.253165
0.40711	1	0.963246	0.285714	0.311688	0.243902
0.261322	1	0.847775	0.266667	0.277778	0.25
0.453304	1	0.91296	0.252336	0.2	0.22449
0.463664	1	0.718009	0.269231	0.307692	0.237113
0.575226	1	0.811378	0.240741	0.243902	0.259259
0.308765	1	0.715383	0.291667	0.255556	0.255556
0.366484	1	0.992708	0.311111	0.25	0.271739
0.392635	1	0.935303	0.247312	0.24359	0.263736
0.380724	1	0.970699	0.247312	0.234568	0.242105
0.38483	1	0.968736	0.231579	0.207317	0.258065
0.392635	1	0.935303	0.247312	0.24359	0.263736
0.349835	0.905354	0.981452	0.233333	0.301205	0.301205
0.445526	1	0.972269	0.25	0.246753	0.266667
0.373441	1	0.969843	0.260417	0.229885	0.272727
0.449935	1	0.977847	0.252336	0.236559	0.263158
0.291966	1	0.964885	0.230769	0.230088	0.254386
0.316815	1	0.963693	0.318182	0.261364	0.26087
0.456798	1	0.964508	0.252747	0.21519	0.23913
0.389897	1	0.99066	0.258929	0.223404	0.276596
0.408353	1	0.984937	0.234043	0.207547	0.247312
0.379929	1	0.996253	0.27957	0.23	0.282609
0.464561	1	0.98294	0.234694	0.218182	0.294737
0.408353	1	0.984937	0.234043	0.207547	0.247312
0.478365	1	0.960537	0.261682	0.258065	0.270833
0.423608	1	0.999904	0.244898	0.219512	0.284091
0.408353	1	0.984937	0.234043	0.207547	0.247312
0.43809	0.951946	0.976146	0.237624	0.205607	0.265306
0.416558	1	0.937651	0.259259	0.232323	0.27
0.473004	1	0.982104	0.242424	0.21875	0.270833
0.423608	1	0.999904	0.244898	0.219512	0.284091
0.423608	1	0.999904	0.244898	0.219512	0.284091
0.423608	1	0.999904	0.244898	0.219512	0.284091
0.493058	0.999847	0.940886	0.28972	0.218487	0.261261
0.445659	1	0.996827	0.237624	0.221053	0.262626
0.423608	1	0.999904	0.244898	0.219512	0.284091
0.416405	1	0.962482	0.277778	0.236364	0.254717
0.451253	1	0.989869	0.23301	0.208696	0.257426
0.423608	1	0.999904	0.244898	0.219512	0.284091
0.423608	1	0.999904	0.244898	0.219512	0.284091
0.445659	1	0.996827	0.237624	0.221053	0.262626
0.423608	1	0.999904	0.244898	0.219512	0.284091
0.364448	1	0.992988	0.242718	0.211009	0.27
0.456442	1	0.991173	0.232323	0.206186	0.270833
0.327882	1	0.997398	0.252174	0.214286	0.284314
0.404604	1	0.982831	0.258929	0.244681	0.244681
0.422281	0.772815	0.996342	0.27957	0.337209	0.258621
0.33058	1	0.999316	0.245614	0.218182	0.264706
0.370593	1	0.952771	0.242991	0.209524	0.257143
0.456442	1	0.991173	0.232323	0.206186	0.270833
0.43809	0.951946	0.976146	0.237624	0.205607	0.265306
0.464561	1	0.98294	0.234694	0.218182	0.294737
0.464561	1	0.98294	0.234694	0.218182	0.294737
0.464561	1	0.98294	0.234694	0.218182	0.294737
0.408964	1	0.857462	0.290323	0.23913	0.265957
0.477258	1	0.995782	0.318182	0.241071	0.277228
0.438455	1	0.996771	0.255319	0.230769	0.285714
0.496033	0.763066	0.944305	0.252174	0.209524	0.245283
0.422939	1	0.997213	0.242105	0.228261	0.282609
0.424401	1	0.95088	0.262136	0.214953	0.28866
0.415988	1	0.993118	0.25	0.235955	0.277778
0.41702	0.841847	0.972072	0.275862	0.201835	0.247706
0.424401	1	0.95088	0.262136	0.214953	0.28866
0.415988	1	0.993118	0.25	0.235955	0.277778
0.440749	1	0.982829	0.244681	0.230769	0.271739
0.374993	0.946023	0.982214	0.252174	0.236559	0.276596
0.402357	1	0.98996	0.239583	0.223529	0.260417
0.435988	1	0.957501	0.234694	0.247312	0.260417
0.415988	1	0.993118	0.25	0.235955	0.277778
0.392635	1	0.935303	0.247312	0.24359	0.263736
0.379929	1	0.996253	0.27957	0.23	0.282609
0.392635	1	0.935303	0.247312	0.24359	0.263736
0.438455	1	0.996771	0.255319	0.230769	0.285714
0.379929	1	0.996253	0.27957	0.23	0.282609
0.392635	1	0.935303	0.247312	0.24359	0.263736
0.33405	1	0.892989	0.283186	0.258065	0.27619
0.314399	0.982906	0.988296	0.28125	0.315789	0.282609
0.32698	1	0.945837	0.322222	0.268041	0.296703
0.36	0.982109	0.980065	0.258065	0.224299	0.235849
0.264164	0.79131	0.936186	0.304348	0.267442	0.267442
0.421421	0.775123	0.975253	0.252427	0.247059	0.215686
0.251335	0.962193	0.868032	0.301075	0.274725	0.266055
0.387054	0.954101	0.839645	0.274725	0.254902	0.244681
0.315231	0.993338	0.956213	0.306818	0.264368	0.263736
0.349328	0.987452	0.872547	0.252632	0.255556	0.242105
0.270913	1	0.812511	0.3	0.272727	0.252336
0.316259	1	0.817713	0.282609	0.241758	0.255319
0.374154	0.999189	0.919811	0.298851	0.310811	0.258824
0.34715	0.911493	0.909537	0.293578	0.280374	0.265306
0.27853	0.681185	0.708609	0.281818	0.325843	0.325843
0.37548	1	0.898002	0.263636	0.222222	0.234375
0.296717	0.497048	0.934185	0.3125	0.282609	0.245763
0.324048	0.87978	0.944272	0.318681	0.225806	0.252632
0.381464	0.959647	0.90997	0.294118	0.25	0.25
0.379002	0.913248	0.954709	0.281818	0.319444	0.266667
0.270939	1	0.995204	0.3	0.341772	0.341772
0.425908	0.901745	0.934487	0.280899	0.324324	0.252336
0.356475	0.949947	0.935282	0.342342	0.27619	0.256637
0.485259	0.976442	0.961786	0.30137	0.305556	0.305556
0.514718	1	0.827379	0.276596	0.292683	0.235294
0.369548	0.997359	0.884168	0.329787	0.289157	0.29
0.367046	1	0.88015	0.347826	0.260274	0.260274
0.412956	0.977068	0.974427	0.328571	0.328571	0.295775
0.412956	0.977068	0.974427	0.328571	0.328571	0.295775
0.420683	1	0.952551	0.305556	0.309859	0.309859
0.32113	0.936841	0.969206	0.269231	0.28	0.272727
0.278633	1	0.883747	0.291667	0.255102	0.243243
0.277833	0.380858	0.748954	0.278846	0.277228	0.265823
0.300475	1	0.940286	0.328358	0.338235	0.338235
0.400964	0.942354	0.925024	0.301205	0.293333	0.293333
0.521112	0.892018	0.862636	0.277228	0.28866	0.28125
0.499671	0.972543	0.945796	0.294737	0.296296	0.246575
0.491629	0.971947	0.952553	0.305556	0.295775	0.295775
0.386048	0.999735	0.957573	0.266667	0.27027	0.27027
0.419362	1	0.895087	0.28866	0.258824	0.256757
0.514718	1	0.827379	0.276596	0.292683	0.235294
0.449282	0.990476	0.924768	0.255814	0.261364	0.256757
0.271234	0.992682	0.957354	0.235955	0.278351	0.265957
0.462745	0.928919	0.911524	0.285714	0.301205	0.253333
0.271234	0.992682	0.957354	0.235955	0.278351	0.265957
0.390942	1	0.927006	0.255319	0.262626	0.25
0.419362	1	0.895087	0.28866	0.258824	0.256757
0.381739	0.987801	0.913558	0.290698	0.252747	0.254545
0.28444	0.879197	0.938708	0.2375	0.260417	0.238095
0.514718	1	0.827379	0.276596	0.292683	0.235294
0.449282	0.990476	0.924768	0.255814	0.261364	0.256757
0.514718	1	0.827379	0.276596	0.292683	0.235294
0.449282	0.990476	0.924768	0.255814	0.261364	0.256757
0.462745	0.928919	0.911524	0.285714	0.301205	0.253333
0.449282	0.990476	0.924768	0.255814	0.261364	0.256757
0.300662	1	0.87669	0.242105	0.259259	0.25
0.514718	1	0.827379	0.276596	0.292683	0.235294
0.514718	1	0.827379	0.276596	0.292683	0.235294
0.27567	1	0.973598	0.271739	0.244444	0.231579
0.416626	0.956729	0.966812	0.272727	0.25	0.262626
0.312825	0.940058	0.999807	0.279279	0.268817	0.268041
0.27567	1	0.973598	0.271739	0.244444	0.231579
0.291336	0.99422	0.903244	0.256637	0.278351	0.228571
0.338857	0.911228	0.985073	0.282609	0.269663	0.255319
0.27567	1	0.973598	0.271739	0.244444	0.231579
0.263496	0.997421	0.984024	0.282828	0.235849	0.26
0.346982	0.981302	0.938101	0.285714	0.275862	0.247312
0.271868	1	0.985668	0.223077	0.235772	0.256637
0.380889	0.99379	0.954546	0.237113	0.220183	0.268041
0.375605	0.997018	0.963124	0.311111	0.258427	0.27957
0.476238	0.967161	0.971915	0.247312	0.274725	0.285714
0.417866	0.997461	0.989427	0.271028	0.310811	0.285714
0.476238	0.967161	0.971915	0.247312	0.274725	0.285714
0.387338	0.989358	0.971638	0.231579	0.231579	0.282609
0.301501	0.978646	0.984433	0.234043	0.255102	0.285714
0.289306	0.982582	0.991667	0.234043	0.245098	0.3
0.301501	0.978646	0.984433	0.234043	0.255102	0.285714
0.358264	0.801648	0.993056	0.223301	0.223214	0.27
0.383536	0.977252	0.996356	0.255319	0.226087	0.257426
0.395376	1	0.930578	0.231579	0.230769	0.282609
0.273202	0.815104	0.998635	0.245283	0.221239	0.27
0.476238	0.967161	0.971915	0.247312	0.274725	0.285714
0.458165	0.977196	0.828599	0.229167	0.252632	0.252874
0.35027	0.769026	0.862346	0.267857	0.255556	0.263636
0.380906	0.957212	0.828233	0.282258	0.238938	0.333333
0.448685	0.947274	0.915973	0.28972	0.291139	0.266055
0.377414	0.854462	0.978569	0.245763	0.242424	0.242718
0.411744	0.730033	0.779911	0.258621	0.23913	0.256198
0.431339	1	0.803885	0.267327	0.265306	0.295238
0.331932	1	0.884458	0.268519	0.223404	0.290323
0.281895	0.980409	0.954234	0.293103	0.238532	0.263158
0.419947	1	0.911183	0.236559	0.234043	0.28125
0.456907	0.916761	0.896016	0.271845	0.294872	0.268519
0.392206	0.941785	0.865285	0.322917	0.255102	0.261682
0.448685	0.947274	0.915973	0.28972	0.291139	0.266055
0.329151	0.604735	0.985201	0.222222	0.281818	0.240385
0.493177	1	0.804036	0.242424	0.214953	0.237113
0.293871	0.989958	0.99496	0.32967	0.263736	0.276596
0.346982	0.981302	0.938101	0.285714	0.275862	0.247312
0.346982	0.981302	0.938101	0.285714	0.275862	0.247312
0.37803	0.912032	0.76591	0.262136	0.252525	0.240385
0.30327	0.868273	0.996997	0.293478	0.269663	0.268817
0.365522	0.965443	0.949531	0.28866	0.263736	0.25
0.299229	1	0.995331	0.3	0.272727	0.271739
0.293471	0.846784	0.995436	0.291667	0.268817	0.255102
0.346457	0.950902	0.940932	0.311111	0.252632	0.278351
0.299229	1	0.995331	0.3	0.272727	0.271739
0.30327	0.868273	0.996997	0.293478	0.269663	0.268817
0.387947	1	0.993501	0.261261	0.270833	0.245098
0.299229	1	0.995331	0.3	0.272727	0.271739
0.346982	0.981302	0.938101	0.285714	0.275862	0.247312
0.293871	0.989958	0.99496	0.32967	0.263736	0.276596
0.346982	0.981302	0.938101	0.285714	0.275862	0.247312
0.338857	0.911228	0.985073	0.282609	0.269663	0.255319
0.293871	0.989958	0.99496	0.32967	0.263736	0.276596
0.346982	0.981302	0.938101	0.285714	0.275862	0.247312
0.338857	0.911228	0.985073	0.282609	0.269663	0.255319
0.293871	0.989958	0.99496	0.32967	0.263736	0.276596
0.271955	1	0.86064	0.328125	0.359375	0.359375
0.549549	0.983913	0.889825	0.289855	0.232877	0.219178
0.30802	1	0.804677	0.304878	0.258824	0.277228
0.346758	1	0.824814	0.305556	0.268657	0.268657
0.478164	0.990637	0.849088	0.282051	0.280488	0.295918
0.340652	0.993508	0.871584	0.285714	0.287671	0.287671
0.440673	0.924907	0.878484	0.309278	0.25974	0.25974
0.471153	1	0.860605	0.287671	0.246377	0.231884
0.546697	0.999173	0.839372	0.348485	0.363636	0.272727
0.434623	1	0.812805	0.269231	0.246575	0.243902
0.462461	1	0.84867	0.302632	0.258824	0.25
0.549549	0.983913	0.889825	0.289855	0.232877	0.219178
0.415154	0.995295	0.845701	0.3375	0.309859	0.309859
0.546697	0.999173	0.839372	0.348485	0.363636	0.272727
0.546697	0.999173	0.839372	0.348485	0.363636	0.272727
0.518395	1	0.897401	0.32	0.263889	0.277228
0.449754	1	0.87631	0.259259	0.253333	0.25
0.462461	1	0.84867	0.302632	0.258824	0.25
0.426432	1	0.795528	0.259259	0.280899	0.25
0.428597	1	0.809865	0.285714	0.267606	0.232558
0.426432	1	0.795528	0.259259	0.280899	0.25
0.428597	1	0.809865	0.285714	0.267606	0.232558
0.44027	0.75286	0.787599	0.27381	0.263736	0.229358
0.448449	0.897964	0.818183	0.265823	0.280488	0.246575
0.55853	0.786748	0.697171	0.258065	0.244681	0.230088
0.462461	1	0.84867	0.302632	0.258824	0.25
0.546697	0.999173	0.839372	0.348485	0.363636	0.272727
0.387911	0.982377	0.856163	0.325	0.333333	0.333333
0.506818	0.992449	0.900248	0.294872	0.277778	0.238095
0.549549	0.983913	0.889825	0.289855	0.232877	0.219178
0.546697	0.999173	0.839372	0.348485	0.363636	0.272727
0.518395	1	0.897401	0.32	0.263889	0.277228
0.549549	0.983913	0.889825	0.289855	0.232877	0.219178
0.462461	1	0.84867	0.302632	0.258824	0.25
0.518395	1	0.897401	0.32	0.263889	0.277228
0.549549	0.983913	0.889825	0.289855	0.232877	0.219178
0.392251	1	0.789928	0.337838	0.358209	0.27
0.386462	1	0.855142	0.319444	0.279412	0.28866
0.437209	1	0.786204	0.342857	0.387097	0.284211
0.3056	1	0.848351	0.29	0.28125	0.27193
0.34988	1	0.806537	0.308642	0.277108	0.292929
0.368141	0.710569	0.67194	0.37963	0.268041	0.27193
0.420561	1	0.83303	0.342857	0.342857	0.309859
0.422785	0.944524	0.799773	0.266667	0.235955	0.233333
0.274787	0.915697	0.817556	0.264368	0.275	0.260274
0.420561	1	0.83303	0.342857	0.342857	0.309859
0.415717	0.999402	0.815919	0.28866	0.27381	0.24
0.420561	1	0.83303	0.342857	0.342857	0.309859
0.392251	1	0.789928	0.337838	0.358209	0.27
0.437209	1	0.786204	0.342857	0.387097	0.284211
0.471411	1	0.846246	0.285714	0.22973	0.228916
0.469378	1	0.805636	0.269231	0.25	0.25
0.402184	1	0.746337	0.263889	0.243243	0.241379
0.491249	1	0.838011	0.261905	0.267442	0.267442
0.495736	0.976717	0.835308	0.26087	0.25	0.22549
0.469378	1	0.805636	0.269231	0.25	0.25
0.471477	1	0.778819	0.28866	0.27381	0.24
0.425683	1	0.779415	0.254717	0.221154	0.202128
0.508423	0.985719	0.848125	0.342857	0.314286	0.314286
0.504965	0.802772	0.829285	0.259615	0.257732	0.269231
0.408826	1	0.791277	0.243902	0.236842	0.235294
0.508423	0.985719	0.848125	0.342857	0.314286	0.314286
0.572474	0.841176	0.807938	0.271845	0.257732	0.247423
0.426432	1	0.795528	0.259259	0.280899	0.25
0.434623	1	0.812805	0.269231	0.246575	0.243902
0.426432	1	0.795528	0.259259	0.280899	0.25
0.529806	1	0.889651	0.292929	0.261682	0.258824
0.477927	1	0.793776	0.2625	0.260274	0.260274
0.457247	0.956366	0.795611	0.243902	0.27381	0.256757
0.531693	0.990917	0.847409	0.297619	0.30137	0.30137
0.402451	0.978922	0.878126	0.230769	0.255556	0.2375
0.508423	0.985719	0.848125	0.342857	0.314286	0.314286
0.54101	1	0.84528	0.301205	0.305556	0.305556
0.525183	0.99214	0.832798	0.282051	0.283951	0.267606
0.485175	0.995806	0.898824	0.263736	0.24	0.277228
0.587467	0.952407	0.542559	0.313131	0.26	0.28866
0.374896	0.948816	0.841002	0.302326	0.272727	0.272727
0.512453	1	0.866958	0.275	0.247059	0.243243
0.53357	1	0.887015	0.306931	0.284211	0.247423
0.525183	0.99214	0.832798	0.282051	0.283951	0.267606
0.512453	1	0.866958	0.275	0.247059	0.243243
0.518092	1	0.893828	0.316832	0.268041	0.270833
0.508423	0.985719	0.848125	0.342857	0.314286	0.314286
0.508423	0.985719	0.848125	0.342857	0.314286	0.314286
0.453971	0.896854	0.868852	0.277108	0.246753	0.252747
0.508296	0.573972	0.831075	0.283951	0.253333	0.253333
0.352451	1	0.867529	0.290909	0.220183	0.232323
0.581368	0.995883	0.481498	0.326316	0.326316	0.254545
0.536763	0.82188	0.866991	0.277108	0.246914	0.246914
0.388085	0.99937	0.745876	0.282051	0.233333	0.227848
0.557674	1	0.885922	0.309278	0.230769	0.230769
0.508296	0.573972	0.831075	0.283951	0.253333	0.253333
0.561835	1	0.706526	0.319149	0.234568	0.234568
0.342325	0.845566	0.764505	0.27957	0.27957	0.26506
0.536763	0.82188	0.866991	0.277108	0.246914	0.246914
0.388085	0.99937	0.745876	0.282051	0.233333	0.227848
0.498471	1	0.867834	0.318681	0.304348	0.304348
0.508296	0.573972	0.831075	0.283951	0.253333	0.253333
0.407715	0.971687	0.564925	0.233871	0.210084	0.234375
0.524342	0.983096	0.826212	0.285714	0.270588	0.240506
0.502382	0.903997	0.838888	0.315217	0.337209	0.294872
0.536763	0.82188	0.866991	0.277108	0.246914	0.246914
0.388085	0.99937	0.745876	0.282051	0.233333	0.227848
0.64141	1	0.817994	0.264151	0.206897	0.217822
0.512453	1	0.866958	0.275	0.247059	0.243243
0.491249	1	0.838011	0.261905	0.267442	0.267442
0.512453	1	0.866958	0.275	0.247059	0.243243
0.366049	0.933033	0.781436	0.242424	0.284211	0.225225
0.433469	0.992781	0.653583	0.25	0.237624	0.277778
0.412319	0.999939	0.839248	0.263736	0.243243	0.227273
0.398111	1	0.76794	0.25	0.24359	0.269663
0.541302	1	0.620309	0.294118	0.257732	0.247191
0.381234	0.862469	0.777012	0.25	0.255556	0.247423
0.45473	1	0.682622	0.297297	0.227848	0.235955
0.433567	1	0.863778	0.27027	0.23913	0.213333
0.49647	0.969301	0.840036	0.26087	0.255814	0.244186
0.525333	0.983456	0.536964	0.261364	0.268041	0.244444
0.341089	0.942403	0.847325	0.263736	0.234043	0.232
0.490531	0.997277	0.789078	0.26506	0.24359	0.215054
0.433567	1	0.863778	0.27027	0.23913	0.213333
0.417956	1	0.758113	0.253012	0.240506	0.252747
0.388441	1	0.860702	0.269231	0.232877	0.232877
0.388441	1	0.860702	0.269231	0.232877	0.232877
0.447776	0.882422	0.854195	0.277778	0.253165	0.253165
0.388441	1	0.860702	0.269231	0.232877	0.232877
0.447776	0.882422	0.854195	0.277778	0.253165	0.253165
0.428597	1	0.809865	0.285714	0.267606	0.232558
0.428597	1	0.809865	0.285714	0.267606	0.232558
0.428597	1	0.809865	0.285714	0.267606	0.232558
0.492585	0.968682	0.919347	0.280488	0.246575	0.246575
0.428597	1	0.809865	0.285714	0.267606	0.232558
0.428597	1	0.809865	0.285714	0.267606	0.232558
0.416717	1	0.904796	0.320988	0.291667	0.291667
0.434469	0.96493	0.915035	0.3	0.263889	0.263889
0.554445	1	0.856847	0.284091	0.247191	0.267442
0.449239	0.954932	0.917676	0.265823	0.26506	0.246575
0.416717	1	0.904796	0.320988	0.291667	0.291667
0.434469	0.96493	0.915035	0.3	0.263889	0.263889
0.465889	0.900024	0.856746	0.284091	0.289474	0.253012
0.449239	0.954932	0.917676	0.265823	0.26506	0.246575
0.402681	0.929539	0.830624	0.291667	0.237113	0.265957
0.435077	1	0.917651	0.264368	0.232323	0.230769
0.434469	0.96493	0.915035	0.3	0.263889	0.263889
0.406313	0.997609	0.855305	0.252747	0.230769	0.225
0.449239	0.954932	0.917676	0.265823	0.26506	0.246575
0.428597	1	0.809865	0.285714	0.267606	0.232558
0.492585	0.968682	0.919347	0.280488	0.246575	0.246575
0.428597	1	0.809865	0.285714	0.267606	0.232558
0.492585	0.968682	0.919347	0.280488	0.246575	0.246575
0.428597	1	0.809865	0.285714	0.267606	0.232558
0.343072	0.962978	0.831231	0.3125	0.343284	0.272727
0.298794	0.635645	0.82982	0.320513	0.333333	0.28
0.364674	0.874547	0.876649	0.308824	0.370968	0.287234
0.380498	1	0.831585	0.28866	0.258824	0.253012
0.26863	0.995889	0.889655	0.291667	0.30137	0.30137
0.543137	0.976817	0.662489	0.25	0.264368	0.234043
0.326809	1	0.79785	0.294737	0.266667	0.266667
0.319336	0.985424	0.837046	0.272727	0.301205	0.262136
0.3429	1	0.785662	0.232558	0.222222	0.230769
0.400074	0.938324	0.794187	0.229885	0.209302	0.234043
0.334691	0.989327	0.754008	0.267327	0.27907	0.257143
0.502586	1	0.869147	0.246753	0.255814	0.23913
0.340716	1	0.78838	0.282353	0.328571	0.256098
0.320198	0.998436	0.763273	0.282828	0.245283	0.22619
0.380498	1	0.831585	0.28866	0.258824	0.253012
0.371057	1	0.86444	0.28866	0.293333	0.293333
0.316961	0.996695	0.907446	0.277228	0.290698	0.278846
0.501062	0.883592	0.875199	0.294118	0.258065	0.255319
0.499991	0.99041	0.903451	0.247059	0.238636	0.229358
0.45027	1	0.767309	0.314607	0.284091	0.284091
0.231543	0.946958	0.905683	0.2875	0.291667	0.260274
0.356576	1	0.856153	0.3	0.27907	0.269231
0.413274	1	0.873068	0.3125	0.348485	0.267606
0.34983	0.874267	0.824929	0.322222	0.356164	0.31068
0.506197	1	0.813855	0.268817	0.25	0.275862
0.387671	1	0.912378	0.260417	0.216216	0.210526
0.284104	1	0.707513	0.26	0.253165	0.253165
0.334435	0.965917	0.884953	0.254902	0.246753	0.246753
0.455554	0.970585	0.882625	0.254545	0.247059	0.247059
0.417701	1	0.905529	0.259259	0.275862	0.246914
0.433506	1	0.724672	0.365591	0.282353	0.271845
0.336037	1	0.912478	0.273973	0.277778	0.256098
0.463776	1	0.716097	0.324324	0.396825	0.289855
0.356661	0.995843	0.899807	0.254902	0.264368	0.245283
0.522382	1	0.666409	0.310345	0.308824	0.25
0.459022	0.848838	0.933282	0.295775	0.232877	0.232877
0.451345	1	0.900561	0.252525	0.277108	0.243243
0.25923	1	0.915002	0.266667	0.283784	0.266667
0.39326	0.990585	0.877256	0.252525	0.246575	0.246575
0.33773	0.922893	0.752835	0.28	0.267442	0.267442
0.459022	0.848838	0.933282	0.295775	0.232877	0.232877
0.347198	0.630652	0.494906	0.293478	0.20339	0.209677
0.365092	0.654735	0.846595	0.273438	0.258065	0.270492
0.32208	1	0.815479	0.305263	0.247059	0.238095
0.294111	0.965476	0.847642	0.285714	0.285714	0.2375
0.411251	1	0.794663	0.268041	0.25	0.2375
0.648462	1	0.858658	0.236559	0.236559	0.212963
0.434136	1	0.809041	0.336634	0.271739	0.252252
0.48938	1	0.809589	0.259615	0.255556	0.226415
0.589483	0.926755	0.796215	0.255319	0.316456	0.25
0.434848	0.968046	0.8796	0.224138	0.2	0.191919
0.529483	0.957586	0.769829	0.255814	0.328767	0.266667
0.475958	0.913199	0.796114	0.242718	0.231579	0.215517
0.529149	1	0.855526	0.234694	0.223404	0.202381
0.405268	1	0.876015	0.266667	0.266667	0.271028
0.411794	1	0.763812	0.259615	0.252632	0.239583
0.321129	1	0.876576	0.284483	0.266667	0.266667
0.441212	1	0.816553	0.277228	0.290698	0.291262
0.307775	0.90052	0.822095	0.26	0.232323	0.241379
0.469802	1	0.815503	0.292929	0.25	0.246753
0.409149	0.99912	0.740706	0.25	0.280899	0.229508
0.464993	1	0.880455	0.278481	0.3	0.22807
0.539971	1	0.864962	0.255102	0.255556	0.2375
0.332836	0.966574	0.907949	0.252336	0.274725	0.255556
0.452952	0.940732	0.8471	0.259259	0.203883	0.232143
0.398872	0.870413	0.801785	0.238938	0.244898	0.235294
0.379207	0.592252	0.814276	0.255102	0.25	0.223301
0.282771	1	0.684975	0.238095	0.287356	0.272727
0.355842	1	0.827026	0.23301	0.258427	0.258427
0.35371	1	0.88065	0.27451	0.230769	0.228916
0.389576	1	0.814343	0.243478	0.213592	0.212963
0.316989	0.986288	0.812174	0.283019	0.282353	0.239583
0.490574	1	0.502739	0.264706	0.266667	0.245455
0.487175	0.998772	0.873959	0.22093	0.223301	0.218182
0.546023	0.963252	0.935057	0.280702	0.268908	0.263158
0.321229	1	0.77233	0.257143	0.288889	0.222222
0.364486	0.685519	0.908483	0.276596	0.3	0.23913
0.56337	0.680803	0.814434	0.287037	0.261905	0.234694
0.370244	1	0.893547	0.287234	0.265957	0.252874
0.399096	0.99382	0.901373	0.278846	0.255319	0.252874
0.452799	1	0.883567	0.298246	0.244681	0.242991
0.531602	1	0.916705	0.234694	0.252747	0.223529
0.465914	1	0.61684	0.254902	0.308642	0.245614
0.42991	1	0.894191	0.280374	0.259259	0.22
0.457867	1	0.771939	0.265306	0.324675	0.254545
0.325047	1	0.923815	0.27619	0.268293	0.243902
0.373224	0.667334	0.882598	0.291262	0.346154	0.27027
0.363593	0.950811	0.82302	0.280702	0.325	0.290909
0.498652	0.990869	0.746219	0.252525	0.307692	0.254545
0.543905	1	0.825084	0.260417	0.244898	0.234694
0.440305	1	0.794556	0.287129	0.287356	0.27619
0.496096	0.695448	0.897839	0.257426	0.229885	0.22
0.599258	0.920933	0.857805	0.283951	0.275	0.275
0.498652	0.990869	0.746219	0.252525	0.307692	0.254545
0.543339	0.91881	0.715175	0.258621	0.242718	0.215054
0.498652	0.990869	0.746219	0.252525	0.307692	0.254545
0.599258	0.920933	0.857805	0.283951	0.275	0.275
0.516574	1	0.842432	0.275	0.282051	0.282051
0.620915	0.942341	0.829886	0.267442	0.311688	0.256881
0.471708	1	0.804638	0.294118	0.252747	0.234568
0.595933	0.988873	0.843117	0.264151	0.288889	0.277778
0.620915	0.942341	0.829886	0.267442	0.311688	0.256881
0.543905	1	0.825084	0.260417	0.244898	0.234694
0.566869	0.89568	0.95132	0.243478	0.235294	0.233333
0.480703	0.724602	0.858383	0.204082	0.25	0.227273
0.620915	0.942341	0.829886	0.267442	0.311688	0.256881
0.581194	0.849041	0.859752	0.252336	0.288889	0.228916
0.575005	1	0.883466	0.237113	0.262136	0.218391
0.549955	1	0.809636	0.235849	0.255556	0.2375
0.62742	0.99854	0.907611	0.23913	0.225806	0.204819
0.667745	1	0.886464	0.234694	0.228916	0.261261
0.620915	0.942341	0.829886	0.267442	0.311688	0.256881
0.544972	0.975301	0.742764	0.27027	0.234694	0.221154
0.508508	0.826072	0.850526	0.260417	0.280488	0.280488
0.565712	1	0.806204	0.242991	0.25	0.231707
0.552766	0.98004	0.793361	0.255556	0.274725	0.24
0.620915	0.942341	0.829886	0.267442	0.311688	0.256881
0.595933	0.988873	0.843117	0.264151	0.288889	0.277778
0.601985	0.951533	0.812804	0.290323	0.276596	0.247059
0.589629	0.978823	0.858071	0.282609	0.268817	0.268293
0.603811	0.99966	0.84302	0.278846	0.262626	0.238636
0.63061	0.993086	0.921536	0.223301	0.285714	0.213592
0.595933	0.988873	0.843117	0.264151	0.288889	0.277778
0.595933	0.988873	0.843117	0.264151	0.288889	0.277778
0.663412	0.904954	0.90054	0.225806	0.247312	0.226087
0.615946	0.963583	0.770137	0.26087	0.247312	0.228916
0.584166	0.982543	0.794864	0.344828	0.271605	0.271605
0.687644	0.761753	0.813169	0.268519	0.284314	0.262136
0.663412	0.904954	0.90054	0.225806	0.247312	0.226087
0.57055	0.903775	0.892352	0.267442	0.231707	0.231707
0.687644	0.761753	0.813169	0.268519	0.284314	0.262136
0.663412	0.904954	0.90054	0.225806	0.247312	0.226087
0.584166	0.982543	0.794864	0.344828	0.271605	0.271605
0.632945	0.962371	0.863153	0.247619	0.252874	0.245763
0.575005	1	0.883466	0.237113	0.262136	0.218391
0.575005	1	0.883466	0.237113	0.262136	0.218391
0.667745	1	0.886464	0.234694	0.228916	0.261261
0.575005	1	0.883466	0.237113	0.262136	0.218391
0.667745	1	0.886464	0.234694	0.228916	0.261261
0.440829	0.653657	0.886082	0.226415	0.341176	0.341176
0.529483	0.957586	0.769829	0.255814	0.328767	0.266667
0.498652	0.990869	0.746219	0.252525	0.307692	0.254545
0.553481	0.998737	0.802293	0.231481	0.236559	0.23
0.53242	1	0.776629	0.235294	0.234043	0.227723
0.616291	0.926971	0.873496	0.261682	0.27381	0.27381
0.506942	0.920138	0.851393	0.218487	0.238095	0.228571
[truncated: 8,004 more rows]

## Sheet: Fig. 3c-e
Panel	SMILES	Pred. Inhibitory activity	Pred. Metabolic stability	Pred. Permeability	Rel. Inhibitory activity	Rel. Metabolic stability	Rel. Permeability
c	COc1cc2ncnc(Nc3ccc(F)c(Cl)c3)c2cc1NC(=O)C1CC1	8.55191	81.269	8.13058	0.746032	0.533333	0.452381
c	COc1cc2ncnc(Nc3ccc(Cl)c(Cl)c3F)c2cc1OCCN1CCN(C)CC1	8.3053	76.7075	6.33089	0.769231	0.573333	0.488095
c	COc1cc2ncnc(Nc3cccc(F)c3)c2cc1OCCCN1CCC(OC)CC1	8.07769	73.4635	13.7137	0.65	0.6	0.5
c	CNC1CCN(CCOc2ccc(Nc3ncnc4cc(OC)c(OC)cc34)cc2Cl)CC1	8.01502	72.1326	10.2327	0.676471	0.594595	0.453488
c	CNCCC(C)(C)c1cccc(Nc2ncnc3cc(OC)c(OC)cc23)c1	7.93672	74.1353	7.97262	0.685185	0.6	0.6
d	O=c1[nH]cc(-c2cc3ncncc3cc2OC2CN(c3ccccn3)C2)n1C1CC1	7.44753	70.746	8.75478	0.246154	0.231707	0.261364
d	CNC1CCC(Cc2ncncc2-c2cc3c(Nc4cccc(C(F)(F)F)c4)[nH]nc3cn2)CNC1	7.49067	89.0431	4.48165	0.341176	0.28	0.252874
d	O=C(O)C1(CC(F)(CO)c2ncncc2-c2cc3c(Nc4cccc(C(F)F)c4)[nH]nc3cn2)CC1	7.5488	72.1788	3.83335	0.27957	0.223214	0.222222
d	OCC(F)(CC1CNC1)c1ncncc1-c1ncc2n[nH]c(Nc3cccc(C(F)(F)F)c3)c2n1	7.45696	92.656	4.01357	0.321429	0.302083	0.277108
d	N#CC1CCC(Cc2ncncc2-c2ncc3n[nH]c(Nc4cccc(C(F)(F)F)c4)c3n2)CNC1	7.38383	90.4776	4.12476	0.288889	0.3	0.25
e	COc1cc2ncnc(Nc3ccc(F)c(Cl)c3)c2cc1OCCCN1CCOCC1	7.7868	42.4018	12.0609	0.9194	0.4444	0.4348
e	COc1cc2ncnc(Nc3cccc(Cc4cc[nH]c4)c3)c2cc1OC	8.5216	69.9585	10.774	0.6111	0.6	0.6
e	CNc1ncc2nc(COc3cc4c(Nc5cccc(F)c5)ncnc4cc3OC)ccc2n1	8.3054	74.5935	12.7354	0.65	0.5	0.5
e	CNCCc1cc(-c2cccc(Nc3ncnc4cc(OC)c(OC)cc34)c2)ccn1	8.2475	75.5575	9.9053	0.6852	0.5789	0.5789
e	COc1cc2ncnc(Nc3ccc(F)c(Cl)c3)c2cc1OC1CCC(OC(C)=O)N1	8.3328	73.7283	6.2027	0.6613	0.4225	0.4494

## Sheet: Fig. 4a-c
step	DSS_BO	DSS_Max_BO	DSS_Random	DSS_Max_Random	Reliavility_level_EGFR	Reliavility_level_Metabolic_stability	Reliavility_level_Permeability	Scaled_property_EGFR	Scaled_property_Metabolic_stability	Scaled_property_Permeability
1	0.122092	0.122092	0.122092	0.122092	0.678	0.506	0.684	0.457681	0.954207	0.98264
2	0.00531128	0.122092	0.00531128	0.122092	0.606	0.578	0.586	0.335268	0.975102	0.983837
3	0.0623224	0.122092	0.0623224	0.122092	0.502	0.56	0.692	0.421786	0.964545	0.982739
4	0.12076	0.122092	0.12076	0.122092	0.638	0.41	0.242	0.640453	0.959232	0.973281
5	0.0257547	0.122092	0.0257547	0.122092	0.588	0.622	0.366	0.409392	0.95492	0.9762
6	0.0457328	0.122092	0.0457328	0.122092	0.482	0.354	0.422	0.534525	0.963635	0.945279
7	0.0927513	0.122092	0.0927513	0.122092	0.652	0.432	0.554	0.461631	0.954598	0.983403
8	0.0464647	0.122092	0.0464647	0.122092	0.462	0.572	0.502	0.442219	0.956493	0.977057
9	0.121127	0.122092	0.121127	0.122092	0.596	0.384	0.456	0.593409	0.948711	0.96572
10	0.0154242	0.122092	0.0154242	0.122092	0.558	0.344	0.656	0.329396	0.975337	0.983883
11	0.136462	0.136462	0.107095	0.122092	0.46	0.338	0.388	0.578548	0.940394	0.981756
12	0.168657	0.168657	0.0394576	0.122092	0.55	0.358	0.254	0.678191	0.957126	0.982601
13	0.125449	0.168657	0.109446	0.122092	0.574	0.494	0.5	0.529654	0.930324	0.969993
14	0.165462	0.168657	0.0686243	0.122092	0.594	0.5	0.478	0.610388	0.958411	0.97969
15	0.190745	0.190745	0.0307647	0.122092	0.518	0.364	0.412	0.600837	0.952331	0.970143
16	0.187239	0.190745	0.10132	0.122092	0.694	0.292	0.342	0.693042	0.919647	0.976814
17	0.262513	0.262513	0.0709607	0.122092	0.542	0.38	0.446	0.719881	0.979184	0.96827
18	0.222494	0.262513	0.0901384	0.122092	0.546	0.344	0.376	0.728888	0.934671	0.973547
19	0.159279	0.262513	0.0420576	0.122092	0.4	0.452	0.48	0.594605	0.907296	0.980472
20	0.20299	0.262513	0.093009	0.122092	0.506	0.524	0.502	0.618387	0.944646	0.981488
21	0.290943	0.290943	0.120589	0.122092	0.668	0.388	0.374	0.658569	0.891864	0.980054
22	0.356263	0.356263	0.150337	0.150337	0.628	0.426	0.386	0.804608	0.956211	0.972121
23	0.361359	0.361359	0.0572184	0.150337	0.646	0.414	0.398	0.725043	0.900548	0.978163
24	0.313714	0.361359	0.045198	0.150337	0.658	0.398	0.37	0.769041	0.943416	0.979953
25	0.288619	0.361359	0.0713653	0.150337	0.64	0.39	0.484	0.650295	0.910842	0.983171
26	0.323666	0.361359	0.0654427	0.150337	0.654	0.38	0.394	0.766734	0.916208	0.97788
27	0.359377	0.361359	0.0931965	0.150337	0.632	0.39	0.408	0.795999	0.942792	0.964064
28	0.322462	0.361359	0.0594983	0.150337	0.572	0.368	0.4	0.712661	0.951604	0.974331
29	0.328987	0.361359	0.0248727	0.150337	0.638	0.384	0.42	0.748392	0.932313	0.98643
30	0.319107	0.361359	0.160943	0.160943	0.526	0.386	0.44	0.71009	0.940184	0.97938
31	0.368756	0.368756	0.030354	0.160943	0.644	0.402	0.402	0.802277	0.928396	0.970703
32	0.378915	0.378915	0.00608717	0.160943	0.644	0.406	0.414	0.794712	0.942295	0.981299
33	0.345199	0.378915	0.0964282	0.160943	0.654	0.398	0.428	0.77514	0.922017	0.975984
34	0.363733	0.378915	0.00476948	0.160943	0.642	0.394	0.428	0.756016	0.926697	0.98452
35	0.372194	0.378915	0.0442221	0.160943	0.646	0.4	0.432	0.778325	0.922993	0.97604
36	0.374704	0.378915	0.121865	0.160943	0.654	0.41	0.4	0.787526	0.945374	0.983581
37	0.369752	0.378915	0.0544664	0.160943	0.64	0.4	0.434	0.791115	0.90752	0.976407
38	0.385126	0.385126	0.0227157	0.160943	0.642	0.41	0.438	0.788188	0.93209	0.980318
39	0.378206	0.385126	0.0849751	0.160943	0.648	0.41	0.436	0.777087	0.90825	0.977142
40	0.376232	0.385126	0.0586984	0.160943	0.638	0.412	0.44	0.773635	0.940224	0.982914

## Sheet: Fig. 4d, e
Figure 4d				Figure 4e
Ave. reliability levels	Ave. scaled properties	Exploration step		Ave. reliability levels	Ave. scaled properties	Exploration step
0.733333	0.616316	0		0.646667	0.617691	0
0.566667	0.617691	1		0.583333	0.616316	1
0.626667	0.616316	2		0.606667	0.616316	2
0.45	0.618077	3		0.35	0.696127	3
0.313333	0.593267	4		0.343333	0.650392	4
0.443333	0.616108	5		0.3	0.683447	5
0.47	0.710075	6		0.52	0.616743	6
0.39	0.614613	7		0.43	0.621716	7
0.34	0.671468	8		0.33	0.719947	8
0.48	0.616316	9		0.52	0.616743	9
0.31	0.615177	10		0.4	0.698729	10
0.493333	0.614154	11		0.346667	0.769811	11
0.713333	0.616316	12		0.296667	0.649807	12
0.653333	0.616316	13		0.48	0.625037	13
0.51	0.617453	14		0.256667	0.655365	14
0.523333	0.629793	15		0.663333	0.616316	15
0.47	0.719458	16		0.713333	0.616316	16
0.39	0.691102	17		0.593333	0.616316	17
0.63	0.616316	18		0.33	0.624451	18
0.583333	0.617747	19		0.313333	0.575207	19
0.44	0.664453	20		0.556667	0.674112	20
0.496667	0.747065	21		0.59	0.616316	21
0.52	0.698405	22		0.68	0.616316	22
0.536667	0.636753	23		0.486667	0.61678	23
0.503333	0.668826	24		0.493333	0.618192	24
0.5	0.698506	25		0.47	0.662914	25
0.503333	0.693664	26		0.426667	0.713458	26
0.503333	0.701673	27		0.55	0.617747	27
0.5	0.697845	28		0.606667	0.616316	28
0.506667	0.697821	29		0.696667	0.616316	29
0.506667	0.665646	30		0.516667	0.616316	30
0.503333	0.728805	31		0.54	0.617691	31
0.51	0.670753	32		0.556667	0.617691	32
0.503333	0.665974	33		0.776667	0.616316	33
0.506667	0.693321	34		0.476667	0.617043	34
0.503333	0.678056	35		0.476667	0.703337	35
0.5	0.734418	36		0.443333	0.617835	36
0.503333	0.751632	37		0.543333	0.616316	37
0.496667	0.721919	38		0.286667	0.664341	38
0.5	0.747377	39		0.536667	0.617691	39
0.646667	0.617691	0		0.733333	0.616316	0
0.583333	0.616316	1		0.566667	0.617691	1
0.606667	0.616316	2		0.626667	0.616316	2
0.35	0.696127	3		0.45	0.618077	3
0.343333	0.650392	4		0.313333	0.593267	4
0.3	0.683447	5		0.443333	0.616108	5
0.52	0.616743	6		0.47	0.710075	6
0.43	0.621716	7		0.39	0.614613	7
0.33	0.719947	8		0.34	0.671468	8
0.52	0.616743	9		0.48	0.616316	9
0.33	0.720315	10		0.546667	0.616316	10
0.4	0.696127	11		0.56	0.617691	11
0.476667	0.625621	12		0.393333	0.690287	12
0.4	0.70909	13		0.56	0.617043	13
0.413333	0.712466	14		0.61	0.616316	14
0.446667	0.674098	15		0.62	0.617691	15
0.406667	0.67403	16		0.45	0.741084	16
0.406667	0.640897	17		0.54	0.616108	17
0.336667	0.60488	18		0.453333	0.614324	18
0.396667	0.65296	19		0.28	0.74957	19
0.423333	0.65296	20		0.636667	0.616316	20
0.406667	0.724304	21		0.463333	0.608988	21
0.413333	0.699687	22		0.556667	0.616316	22
0.373333	0.673569	23		0.37	0.615411	23
0.55	0.616316	24		0.643333	0.616316	24
0.403333	0.655469	25		0.723333	0.616316	25
0.396667	0.682165	26		0.556667	0.616316	26
0.253333	0.647203	27		0.35	0.721083	27
0.426667	0.705049	28		0.493333	0.616316	28
0.266667	0.646723	29		0.436667	0.675551	29
0.41	0.724304	30		0.653333	0.616316	30
0.416667	0.69773	31		0.35	0.612856	31
0.42	0.672807	32		0.406667	0.730915	32
0.423333	0.671516	33		0.42	0.617576	33
0.433333	0.67451	34		0.116667	0.778971	34
0.413333	0.696127	35		0.506667	0.612811	35
0.42	0.650537	36		0.623333	0.616316	36
0.436667	0.687477	37		0.573333	0.616316	37
0.446667	0.661188	38		0.36	0.62931	38
0.433333	0.685926	39		0.506667	0.629767	39
0.526667	0.708723	0		0.526667	0.708723	0
0.666667	0.616316	1		0.666667	0.616316	1
0.453333	0.694018	2		0.453333	0.694018	2
0.306667	0.746066	3		0.306667	0.746066	3
0.643333	0.616316	4		0.643333	0.616316	4
0.616667	0.616316	5		0.616667	0.616316	5
0.533333	0.629475	6		0.533333	0.629475	6
0.303333	0.72565	7		0.303333	0.72565	7
0.49	0.630409	8		0.49	0.630409	8
0.51	0.616316	9		0.51	0.616316	9
0.513333	0.614605	10		0.56	0.614632	10
0.33	0.716003	11		0.516667	0.616316	11
0.573333	0.616108	12		0.63	0.616316	12
0.713333	0.616316	13		0.676667	0.616316	13
0.35	0.699983	14		0.49	0.616316	14
0.36	0.65296	15		0.47	0.614896	15
0.486667	0.616108	16		0.266667	0.616307	16
0.393333	0.725305	17		0.286667	0.625689	17
0.29	0.646222	18		0.51	0.616316	18
0.596667	0.617691	19		0.36	0.654908	19
0.526667	0.630104	20		0.613333	0.617691	20
0.53	0.668702	21		0.48	0.660965	21
0.52	0.708927	22		0.726667	0.616316	22
0.516667	0.695386	23		0.366667	0.613095	23
0.52	0.700605	24		0.52	0.617732	24
0.52	0.698683	25		0.59	0.616316	25
0.523333	0.698577	26		0.54	0.616316	26
0.516667	0.706135	27		0.606667	0.616316	27
0.513333	0.687567	28		0.483333	0.629156	28
0.526667	0.687096	29		0.396667	0.69408	29
0.52	0.703188	30		0.79	0.616316	30
0.546667	0.680151	31		0.523333	0.614421	31
0.553333	0.667251	32		0.566667	0.624208	32
0.54	0.667974	33		0.4	0.612856	33
0.533333	0.665668	34		0.41	0.617375	34
0.533333	0.696757	35		0.51	0.617691	35
0.536667	0.711009	36		0.386667	0.696127	36
0.533333	0.697646	37		0.493333	0.616316	37
0.536667	0.675407	38		0.496667	0.656377	38
0.54	0.67241	39		0.536667	0.616316	39
0.466667	0.628303	0		0.466667	0.628303	0
0.693333	0.616316	1		0.693333	0.616316	1
0.606667	0.616316	2		0.606667	0.616316	2
0.42	0.69925	3		0.42	0.69925	3
0.77	0.616316	4		0.77	0.616316	4
0.24	0.722666	5		0.24	0.722666	5
0.503333	0.616316	6		0.503333	0.616316	6
0.646667	0.616316	7		0.646667	0.616316	7
0.636667	0.616316	8		0.636667	0.616316	8
0.386667	0.622676	9		0.386667	0.622676	9
0.44	0.634248	10		0.63	0.616316	10
0.416667	0.694925	11		0.633333	0.617691	11
0.446667	0.680982	12		0.386667	0.691802	12
0.45	0.709942	13		0.25	0.737382	13
0.47	0.673132	14		0.306667	0.687373	14
0.473333	0.634399	15		0.56	0.679523	15
0.496667	0.702462	16		0.706667	0.616316	16
0.486667	0.684206	17		0.673333	0.617691	17
0.506667	0.686605	18		0.34	0.729658	18
0.5	0.722669	19		0.33	0.663836	19
0.496667	0.665288	20		0.573333	0.616316	20
0.506667	0.702462	21		0.363333	0.708846	21
0.516667	0.632751	22		0.366667	0.672303	22
0.493333	0.717928	23		0.366667	0.617353	23
0.493333	0.680982	24		0.456667	0.732577	24
0.496667	0.678167	25		0.463333	0.616256	25
0.5	0.684206	26		0.386667	0.65296	26
0.496667	0.700622	27		0.32	0.70775	27
0.503333	0.633427	28		0.61	0.616316	28
0.49	0.709942	29		0.49	0.616316	29
0.51	0.683873	30		0.496667	0.614881	30
0.503333	0.696451	31		0.546667	0.616316	31
0.506667	0.684206	32		0.446667	0.62637	32
0.5	0.696451	33		0.496667	0.617532	33
0.513333	0.684733	34		0.603333	0.62918	34
0.506667	0.682421	35		0.466667	0.616316	35
0.51	0.700622	36		0.53	0.616316	36
0.513333	0.681709	37		0.366667	0.644466	37
0.51	0.680872	38		0.613333	0.616316	38
0.503333	0.717323	39		0.396667	0.688787	39
0.74	0.616316	0		0.74	0.616316	0
0.44	0.611644	1		0.44	0.611644	1
0.63	0.617691	2		0.63	0.617691	2
0.623333	0.616316	3		0.623333	0.616316	3
0.556667	0.616316	4		0.556667	0.616316	4
0.496667	0.61581	5		0.496667	0.61581	5
0.703333	0.616316	6		0.703333	0.616316	6
0.79	0.616316	7		0.79	0.616316	7
0.596667	0.617691	8		0.596667	0.617691	8
0.7	0.616316	9		0.7	0.616316	9
0.383333	0.733979	10		0.426667	0.683138	10
0.296667	0.732422	11		0.416667	0.615411	11
0.403333	0.64859	12		0.65	0.616316	12
0.403333	0.714325	13		0.293333	0.668828	13
0.413333	0.635554	14		0.446667	0.615411	14
0.41	0.718455	15		0.563333	0.617691	15
0.42	0.751113	16		0.636667	0.616316	16
0.433333	0.754507	17		0.493333	0.67451	17
0.456667	0.705316	18		0.486667	0.616316	18
0.476667	0.70285	19		0.65	0.616316	19
0.496667	0.630409	20		0.426667	0.634664	20
0.46	0.698856	21		0.4	0.72311	21
0.46	0.671052	22		0.423333	0.657038	22
0.456667	0.744562	23		0.376667	0.610034	23
0.456667	0.649566	24		0.506667	0.616316	24
0.46	0.656466	25		0.68	0.616316	25
0.46	0.709206	26		0.656667	0.616316	26
0.463333	0.67918	27		0.603333	0.616316	27
0.46	0.67918	28		0.603333	0.616316	28
0.463333	0.656466	29		0.413333	0.713649	29
0.466667	0.67918	30		0.456667	0.610321	30
0.47	0.679307	31		0.62	0.617691	31
0.476667	0.662076	32		0.52	0.616316	32
0.473333	0.662076	33		0.596667	0.616316	33
0.476667	0.663423	34		0.506667	0.614429	34
0.483333	0.686237	35		0.396667	0.691802	35
0.49	0.657876	36		0.42	0.617691	36
0.496667	0.659491	37		0.666667	0.616316	37
0.5	0.659491	38		0.676667	0.616316	38
0.506667	0.659836	39		0.426667	0.617043	39

## Sheet: Fig. 5a
Objective	Pettern	Reliability level
Inhibitory activity	No priority	0.79
Inhibitory activity	No priority	0.2
Inhibitory activity	No priority	0.53
Inhibitory activity	No priority	0.51
Inhibitory activity	No priority	0.22
Inhibitory activity	No priority	0.16
Inhibitory activity	No priority	0.64
Inhibitory activity	No priority	0.25
Inhibitory activity	No priority	0.52
Inhibitory activity	No priority	0.22
Inhibitory activity	No priority	0.56
Inhibitory activity	No priority	0.63
Inhibitory activity	No priority	0.63
Inhibitory activity	No priority	0.61
Inhibitory activity	No priority	0.5
Inhibitory activity	No priority	0.61
Inhibitory activity	No priority	0.61
Inhibitory activity	No priority	0.13
Inhibitory activity	No priority	0.1
Inhibitory activity	No priority	0.75
Inhibitory activity	No priority	0.61
Inhibitory activity	No priority	0.62
Inhibitory activity	No priority	0.62
Inhibitory activity	No priority	0.63
Inhibitory activity	No priority	0.66
Inhibitory activity	No priority	0.65
Inhibitory activity	No priority	0.66
Inhibitory activity	No priority	0.65
Inhibitory activity	No priority	0.65
Inhibitory activity	No priority	0.67
Inhibitory activity	No priority	0.59
Inhibitory activity	No priority	0.28
Inhibitory activity	No priority	0.48
Inhibitory activity	No priority	0.49
Inhibitory activity	No priority	0.47
Inhibitory activity	No priority	0.9
Inhibitory activity	No priority	0.52
Inhibitory activity	No priority	0.26
Inhibitory activity	No priority	0.65
Inhibitory activity	No priority	0.53
Inhibitory activity	No priority	0.43
Inhibitory activity	No priority	0.57
Inhibitory activity	No priority	0.52
Inhibitory activity	No priority	0.6
Inhibitory activity	No priority	0.46
Inhibitory activity	No priority	0.1
Inhibitory activity	No priority	0.58
Inhibitory activity	No priority	0.54
Inhibitory activity	No priority	0.65
Inhibitory activity	No priority	0.72
Inhibitory activity	No priority	0.68
Inhibitory activity	No priority	0.59
Inhibitory activity	No priority	0.59
Inhibitory activity	No priority	0.58
Inhibitory activity	No priority	0.6
Inhibitory activity	No priority	0.59
Inhibitory activity	No priority	0.35
Inhibitory activity	No priority	0.56
Inhibitory activity	No priority	0.1
Inhibitory activity	No priority	0.3
Inhibitory activity	No priority	0.68
Inhibitory activity	No priority	0.53
Inhibitory activity	No priority	0.57
Inhibitory activity	No priority	0.57
Inhibitory activity	No priority	0.38
Inhibitory activity	No priority	0.67
Inhibitory activity	No priority	0.59
Inhibitory activity	No priority	0.6
Inhibitory activity	No priority	0.12
Inhibitory activity	No priority	0.81
Inhibitory activity	No priority	0.56
Inhibitory activity	No priority	0.62
Inhibitory activity	No priority	0.6
Inhibitory activity	No priority	0.61
Inhibitory activity	No priority	0.59
Inhibitory activity	No priority	0.63
Inhibitory activity	No priority	0.61
Inhibitory activity	No priority	0.55
Inhibitory activity	No priority	0.65
Inhibitory activity	No priority	0.66
Inhibitory activity	No priority	0.46
Inhibitory activity	No priority	0.72
Inhibitory activity	No priority	0.63
Inhibitory activity	No priority	0.51
Inhibitory activity	No priority	0.54
Inhibitory activity	No priority	0.27
Inhibitory activity	No priority	0.77
Inhibitory activity	No priority	0.34
Inhibitory activity	No priority	0.25
Inhibitory activity	No priority	0.51
Inhibitory activity	No priority	0.72
Inhibitory activity	No priority	0.9
Inhibitory activity	No priority	0.54
Inhibitory activity	No priority	0.11
Inhibitory activity	No priority	0.13
Inhibitory activity	No priority	0.7
Inhibitory activity	No priority	0.45
Inhibitory activity	No priority	0.49
Inhibitory activity	No priority	0.57
Inhibitory activity	No priority	0.53
Inhibitory activity	No priority	0.55
Inhibitory activity	No priority	0.45
Inhibitory activity	No priority	0.55
Inhibitory activity	No priority	0.58
Inhibitory activity	No priority	0.55
Inhibitory activity	No priority	0.59
Inhibitory activity	No priority	0.57
Inhibitory activity	No priority	0.1
Inhibitory activity	No priority	0.6
Inhibitory activity	No priority	0.58
Inhibitory activity	No priority	0.51
Inhibitory activity	No priority	0.61
Inhibitory activity	No priority	0.51
Inhibitory activity	No priority	0.38
Inhibitory activity	No priority	0.1
Inhibitory activity	No priority	0.24
Inhibitory activity	No priority	0.46
Inhibitory activity	No priority	0.58
Inhibitory activity	No priority	0.59
Inhibitory activity	No priority	0.61
Inhibitory activity	No priority	0.45
Inhibitory activity	No priority	0.7
Inhibitory activity	No priority	0.66
Inhibitory activity	No priority	0.9
Inhibitory activity	No priority	0.62
Inhibitory activity	No priority	0.1
Inhibitory activity	No priority	0.6
Inhibitory activity	No priority	0.6
Inhibitory activity	No priority	0.69
Inhibitory activity	No priority	0.68
Inhibitory activity	No priority	0.31
Inhibitory activity	No priority	0.62
Inhibitory activity	No priority	0.61
Inhibitory activity	No priority	0.6
Inhibitory activity	No priority	0.67
Inhibitory activity	No priority	0.53
Inhibitory activity	No priority	0.52
Inhibitory activity	No priority	0.62
Inhibitory activity	No priority	0.62
Inhibitory activity	No priority	0.62
Inhibitory activity	No priority	0.69
Inhibitory activity	No priority	0.61
Inhibitory activity	No priority	0.67
Inhibitory activity	No priority	0.82
Inhibitory activity	No priority	0.86
Inhibitory activity	No priority	0.22
Inhibitory activity	No priority	0.34
Inhibitory activity	No priority	0.32
Inhibitory activity	No priority	0.23
Inhibitory activity	No priority	0.79
Metabolic stability	No priority	0.18
Metabolic stability	No priority	0.79
Metabolic stability	No priority	0.33
Metabolic stability	No priority	0.9
Metabolic stability	No priority	0.47
Metabolic stability	No priority	0.36
Metabolic stability	No priority	0.35
Metabolic stability	No priority	0.49
Metabolic stability	No priority	0.49
Metabolic stability	No priority	0.4
Metabolic stability	No priority	0.36
Metabolic stability	No priority	0.4
Metabolic stability	No priority	0.57
Metabolic stability	No priority	0.41
Metabolic stability	No priority	0.59
Metabolic stability	No priority	0.44
Metabolic stability	No priority	0.39
Metabolic stability	No priority	0.1
Metabolic stability	No priority	0.39
Metabolic stability	No priority	0.9
Metabolic stability	No priority	0.38
Metabolic stability	No priority	0.38
Metabolic stability	No priority	0.37
Metabolic stability	No priority	0.39
Metabolic stability	No priority	0.42
Metabolic stability	No priority	0.41
Metabolic stability	No priority	0.41
Metabolic stability	No priority	0.4
Metabolic stability	No priority	0.45
Metabolic stability	No priority	0.48
Metabolic stability	No priority	0.29
Metabolic stability	No priority	0.21
Metabolic stability	No priority	0.28
Metabolic stability	No priority	0.22
Metabolic stability	No priority	0.63
Metabolic stability	No priority	0.71
Metabolic stability	No priority	0.8
Metabolic stability	No priority	0.16
Metabolic stability	No priority	0.67
Metabolic stability	No priority	0.38
Metabolic stability	No priority	0.32
Metabolic stability	No priority	0.26
Metabolic stability	No priority	0.25
Metabolic stability	No priority	0.23
Metabolic stability	No priority	0.26
Metabolic stability	No priority	0.44
Metabolic stability	No priority	0.3
Metabolic stability	No priority	0.28
Metabolic stability	No priority	0.33
Metabolic stability	No priority	0.35
Metabolic stability	No priority	0.35
Metabolic stability	No priority	0.31
Metabolic stability	No priority	0.32
Metabolic stability	No priority	0.32
Metabolic stability	No priority	0.32
Metabolic stability	No priority	0.31
Metabolic stability	No priority	0.33
Metabolic stability	No priority	0.3
Metabolic stability	No priority	0.33
Metabolic stability	No priority	0.43
Metabolic stability	No priority	0.55
Metabolic stability	No priority	0.55
Metabolic stability	No priority	0.49
Metabolic stability	No priority	0.6
Metabolic stability	No priority	0.48
Metabolic stability	No priority	0.44
Metabolic stability	No priority	0.45
Metabolic stability	No priority	0.46
Metabolic stability	No priority	0.75
Metabolic stability	No priority	0.1
Metabolic stability	No priority	0.45
Metabolic stability	No priority	0.46
Metabolic stability	No priority	0.47
Metabolic stability	No priority	0.46
Metabolic stability	No priority	0.47
Metabolic stability	No priority	0.46
Metabolic stability	No priority	0.47
Metabolic stability	No priority	0.46
Metabolic stability	No priority	0.46
Metabolic stability	No priority	0.46
Metabolic stability	No priority	0.54
Metabolic stability	No priority	0.54
Metabolic stability	No priority	0.39
Metabolic stability	No priority	0.53
Metabolic stability	No priority	0.36
Metabolic stability	No priority	0.58
Metabolic stability	No priority	0.32
Metabolic stability	No priority	0.32
Metabolic stability	No priority	0.75
Metabolic stability	No priority	0.52
Metabolic stability	No priority	0.37
Metabolic stability	No priority	0.29
Metabolic stability	No priority	0.13
Metabolic stability	No priority	0.47
Metabolic stability	No priority	0.35
Metabolic stability	No priority	0.68
Metabolic stability	No priority	0.7
Metabolic stability	No priority	0.74
Metabolic stability	No priority	0.6
Metabolic stability	No priority	0.53
Metabolic stability	No priority	0.47
Metabolic stability	No priority	0.56
Metabolic stability	No priority	0.55
Metabolic stability	No priority	0.53
Metabolic stability	No priority	0.53
Metabolic stability	No priority	0.55
Metabolic stability	No priority	0.55
Metabolic stability	No priority	0.28
Metabolic stability	No priority	0.52
Metabolic stability	No priority	0.54
Metabolic stability	No priority	0.57
Metabolic stability	No priority	0.52
Metabolic stability	No priority	0.53
Metabolic stability	No priority	0.6
Metabolic stability	No priority	0.8
Metabolic stability	No priority	0.22
Metabolic stability	No priority	0.57
Metabolic stability	No priority	0.53
Metabolic stability	No priority	0.53
Metabolic stability	No priority	0.54
Metabolic stability	No priority	0.1
Metabolic stability	No priority	0.25
Metabolic stability	No priority	0.22
Metabolic stability	No priority	0.33
Metabolic stability	No priority	0.14
Metabolic stability	No priority	0.14
Metabolic stability	No priority	0.18
Metabolic stability	No priority	0.19
Metabolic stability	No priority	0.1
Metabolic stability	No priority	0.1
Metabolic stability	No priority	0.27
Metabolic stability	No priority	0.19
Metabolic stability	No priority	0.21
Metabolic stability	No priority	0.21
Metabolic stability	No priority	0.18
Metabolic stability	No priority	0.22
Metabolic stability	No priority	0.22
Metabolic stability	No priority	0.15
Metabolic stability	No priority	0.16
Metabolic stability	No priority	0.17
Metabolic stability	No priority	0.34
Metabolic stability	No priority	0.12
Metabolic stability	No priority	0.33
Metabolic stability	No priority	0.14
Metabolic stability	No priority	0.1
Metabolic stability	No priority	0.1
Metabolic stability	No priority	0.19
Metabolic stability	No priority	0.41
Metabolic stability	No priority	0.32
Metabolic stability	No priority	0.42
Permeability	No priority	0.7
Permeability	No priority	0.4
Permeability	No priority	0.24
Permeability	No priority	0.82
Permeability	No priority	0.1
Permeability	No priority	0.52
Permeability	No priority	0.54
Permeability	No priority	0.89
Permeability	No priority	0.23
Permeability	No priority	0.83
Permeability	No priority	0.47
Permeability	No priority	0.43
Permeability	No priority	0.29
Permeability	No priority	0.49
Permeability	No priority	0.33
Permeability	No priority	0.29
Permeability	No priority	0.47
Permeability	No priority	0.12
Permeability	No priority	0.33
Permeability	No priority	0.41
Permeability	No priority	0.47
Permeability	No priority	0.48
Permeability	No priority	0.48
Permeability	No priority	0.48
Permeability	No priority	0.48
Permeability	No priority	0.48
Permeability	No priority	0.48
Permeability	No priority	0.49
Permeability	No priority	0.43
Permeability	No priority	0.42
Permeability	No priority	0.85
Permeability	No priority	0.75
Permeability	No priority	0.76
Permeability	No priority	0.45
Permeability	No priority	0.82
Permeability	No priority	0.81
Permeability	No priority	0.45
Permeability	No priority	0.54
Permeability	No priority	0.25
Permeability	No priority	0.11
Permeability	No priority	0.35
Permeability	No priority	0.38
Permeability	No priority	0.38
Permeability	No priority	0.44
Permeability	No priority	0.38
Permeability	No priority	0.16
Permeability	No priority	0.28
Permeability	No priority	0.32
Permeability	No priority	0.27
Permeability	No priority	0.25
Permeability	No priority	0.16
Permeability	No priority	0.32
Permeability	No priority	0.32
Permeability	No priority	0.32
Permeability	No priority	0.32
Permeability	No priority	0.31
Permeability	No priority	0.39
Permeability	No priority	0.32
Permeability	No priority	0.37
Permeability	No priority	0.23
Permeability	No priority	0.3
Permeability	No priority	0.43
Permeability	No priority	0.43
Permeability	No priority	0.41
Permeability	No priority	0.47
Permeability	No priority	0.41
Permeability	No priority	0.43
Permeability	No priority	0.42
Permeability	No priority	0.76
Permeability	No priority	0.22
Permeability	No priority	0.43
Permeability	No priority	0.41
Permeability	No priority	0.42
Permeability	No priority	0.41
Permeability	No priority	0.42
Permeability	No priority	0.41
Permeability	No priority	0.41
Permeability	No priority	0.43
Permeability	No priority	0.41
Permeability	No priority	0.41
Permeability	No priority	0.42
Permeability	No priority	0.41
Permeability	No priority	0.46
Permeability	No priority	0.5
Permeability	No priority	0.34
Permeability	No priority	0.44
Permeability	No priority	0.43
Permeability	No priority	0.4
Permeability	No priority	0.24
Permeability	No priority	0.45
Permeability	No priority	0.86
Permeability	No priority	0.19
Permeability	No priority	0.17
Permeability	No priority	0.82
Permeability	No priority	0.22
Permeability	No priority	0.75
Permeability	No priority	0.48
Permeability	No priority	0.27
Permeability	No priority	0.15
Permeability	No priority	0.32
Permeability	No priority	0.27
Permeability	No priority	0.34
Permeability	No priority	0.4
Permeability	No priority	0.43
Permeability	No priority	0.42
Permeability	No priority	0.42
Permeability	No priority	0.41
Permeability	No priority	0.41
Permeability	No priority	0.45
Permeability	No priority	0.42
Permeability	No priority	0.35
Permeability	No priority	0.42
Permeability	No priority	0.38
Permeability	No priority	0.29
Permeability	No priority	0.9
Permeability	No priority	0.29
Permeability	No priority	0.27
Permeability	No priority	0.41
Permeability	No priority	0.45
Permeability	No priority	0.45
Permeability	No priority	0.22
Permeability	No priority	0.18
Permeability	No priority	0.2
Permeability	No priority	0.1
Permeability	No priority	0.23
Permeability	No priority	0.35
Permeability	No priority	0.18
Permeability	No priority	0.23
Permeability	No priority	0.31
Permeability	No priority	0.3
Permeability	No priority	0.23
Permeability	No priority	0.29
Permeability	No priority	0.31
Permeability	No priority	0.3
Permeability	No priority	0.31
Permeability	No priority	0.27
Permeability	No priority	0.28
Permeability	No priority	0.25
Permeability	No priority	0.25
Permeability	No priority	0.25
Permeability	No priority	0.22
Permeability	No priority	0.36
Permeability	No priority	0.12
Permeability	No priority	0.1
Permeability	No priority	0.29
Permeability	No priority	0.28
Permeability	No priority	0.13
Permeability	No priority	0.21
Permeability	No priority	0.19
Permeability	No priority	0.32
Inhibitory activity	Inhibitory activity prioritized	0.7
Inhibitory activity	Inhibitory activity prioritized	0.67
Inhibitory activity	Inhibitory activity prioritized	0.9
Inhibitory activity	Inhibitory activity prioritized	0.1
Inhibitory activity	Inhibitory activity prioritized	0.66
Inhibitory activity	Inhibitory activity prioritized	0.64
Inhibitory activity	Inhibitory activity prioritized	0.66
Inhibitory activity	Inhibitory activity prioritized	0.65
Inhibitory activity	Inhibitory activity prioritized	0.66
Inhibitory activity	Inhibitory activity prioritized	0.65
Inhibitory activity	Inhibitory activity prioritized	0.78
Inhibitory activity	Inhibitory activity prioritized	0.64
Inhibitory activity	Inhibitory activity prioritized	0.83
Inhibitory activity	Inhibitory activity prioritized	0.62
Inhibitory activity	Inhibitory activity prioritized	0.53
Inhibitory activity	Inhibitory activity prioritized	0.68
Inhibitory activity	Inhibitory activity prioritized	0.71
Inhibitory activity	Inhibitory activity prioritized	0.63
Inhibitory activity	Inhibitory activity prioritized	0.69
Inhibitory activity	Inhibitory activity prioritized	0.62
Inhibitory activity	Inhibitory activity prioritized	0.65
Inhibitory activity	Inhibitory activity prioritized	0.61
Inhibitory activity	Inhibitory activity prioritized	0.7
Inhibitory activity	Inhibitory activity prioritized	0.66
Inhibitory activity	Inhibitory activity prioritized	0.58
Inhibitory activity	Inhibitory activity prioritized	0.73
Inhibitory activity	Inhibitory activity prioritized	0.64
Inhibitory activity	Inhibitory activity prioritized	0.74
Inhibitory activity	Inhibitory activity prioritized	0.68
Inhibitory activity	Inhibitory activity prioritized	0.69
Inhibitory activity	Inhibitory activity prioritized	0.11
Inhibitory activity	Inhibitory activity prioritized	0.7
Inhibitory activity	Inhibitory activity prioritized	0.51
Inhibitory activity	Inhibitory activity prioritized	0.58
Inhibitory activity	Inhibitory activity prioritized	0.41
Inhibitory activity	Inhibitory activity prioritized	0.3
Inhibitory activity	Inhibitory activity prioritized	0.82
Inhibitory activity	Inhibitory activity prioritized	0.75
Inhibitory activity	Inhibitory activity prioritized	0.23
Inhibitory activity	Inhibitory activity prioritized	0.88
Inhibitory activity	Inhibitory activity prioritized	0.57
Inhibitory activity	Inhibitory activity prioritized	0.63
Inhibitory activity	Inhibitory activity prioritized	0.67
Inhibitory activity	Inhibitory activity prioritized	0.71
Inhibitory activity	Inhibitory activity prioritized	0.63
Inhibitory activity	Inhibitory activity prioritized	0.66
Inhibitory activity	Inhibitory activity prioritized	0.66
Inhibitory activity	Inhibitory activity prioritized	0.66
Inhibitory activity	Inhibitory activity prioritized	0.66
Inhibitory activity	Inhibitory activity prioritized	0.66
Inhibitory activity	Inhibitory activity prioritized	0.65
Inhibitory activity	Inhibitory activity prioritized	0.66
Inhibitory activity	Inhibitory activity prioritized	0.67
Inhibitory activity	Inhibitory activity prioritized	0.68
Inhibitory activity	Inhibitory activity prioritized	0.62
Inhibitory activity	Inhibitory activity prioritized	0.65
Inhibitory activity	Inhibitory activity prioritized	0.64
Inhibitory activity	Inhibitory activity prioritized	0.65
Inhibitory activity	Inhibitory activity prioritized	0.66
Inhibitory activity	Inhibitory activity prioritized	0.66
Inhibitory activity	Inhibitory activity prioritized	0.46
Inhibitory activity	Inhibitory activity prioritized	0.89
Inhibitory activity	Inhibitory activity prioritized	0.77
Inhibitory activity	Inhibitory activity prioritized	0.66
Inhibitory activity	Inhibitory activity prioritized	0.53
Inhibitory activity	Inhibitory activity prioritized	0.65
Inhibitory activity	Inhibitory activity prioritized	0.87
Inhibitory activity	Inhibitory activity prioritized	0.58
Inhibitory activity	Inhibitory activity prioritized	0.4
Inhibitory activity	Inhibitory activity prioritized	0.59
Inhibitory activity	Inhibitory activity prioritized	0.66
Inhibitory activity	Inhibitory activity prioritized	0.67
Inhibitory activity	Inhibitory activity prioritized	0.64
Inhibitory activity	Inhibitory activity prioritized	0.64
Inhibitory activity	Inhibitory activity prioritized	0.66
Inhibitory activity	Inhibitory activity prioritized	0.63
Inhibitory activity	Inhibitory activity prioritized	0.69
Inhibitory activity	Inhibitory activity prioritized	0.57
Inhibitory activity	Inhibitory activity prioritized	0.57
Inhibitory activity	Inhibitory activity prioritized	0.64
Inhibitory activity	Inhibitory activity prioritized	0.65
Inhibitory activity	Inhibitory activity prioritized	0.62
Inhibitory activity	Inhibitory activity prioritized	0.62
Inhibitory activity	Inhibitory activity prioritized	0.66
Inhibitory activity	Inhibitory activity prioritized	0.67
Inhibitory activity	Inhibitory activity prioritized	0.68
Inhibitory activity	Inhibitory activity prioritized	0.67
Inhibitory activity	Inhibitory activity prioritized	0.67
Inhibitory activity	Inhibitory activity prioritized	0.67
Inhibitory activity	Inhibitory activity prioritized	0.66
Inhibitory activity	Inhibitory activity prioritized	0.3
Inhibitory activity	Inhibitory activity prioritized	0.61
Inhibitory activity	Inhibitory activity prioritized	0.35
Inhibitory activity	Inhibitory activity prioritized	0.58
Inhibitory activity	Inhibitory activity prioritized	0.15
Inhibitory activity	Inhibitory activity prioritized	0.51
Inhibitory activity	Inhibitory activity prioritized	0.3
Inhibitory activity	Inhibitory activity prioritized	0.71
Inhibitory activity	Inhibitory activity prioritized	0.3
Inhibitory activity	Inhibitory activity prioritized	0.41
Inhibitory activity	Inhibitory activity prioritized	0.7
Inhibitory activity	Inhibitory activity prioritized	0.56
Inhibitory activity	Inhibitory activity prioritized	0.62
Inhibitory activity	Inhibitory activity prioritized	0.49
Inhibitory activity	Inhibitory activity prioritized	0.61
Inhibitory activity	Inhibitory activity prioritized	0.63
Inhibitory activity	Inhibitory activity prioritized	0.59
Inhibitory activity	Inhibitory activity prioritized	0.59
Inhibitory activity	Inhibitory activity prioritized	0.6
Inhibitory activity	Inhibitory activity prioritized	0.6
Inhibitory activity	Inhibitory activity prioritized	0.64
Inhibitory activity	Inhibitory activity prioritized	0.63
Inhibitory activity	Inhibitory activity prioritized	0.66
Inhibitory activity	Inhibitory activity prioritized	0.58
Inhibitory activity	Inhibitory activity prioritized	0.67
Inhibitory activity	Inhibitory activity prioritized	0.64
Inhibitory activity	Inhibitory activity prioritized	0.64
Inhibitory activity	Inhibitory activity prioritized	0.62
Inhibitory activity	Inhibitory activity prioritized	0.63
Inhibitory activity	Inhibitory activity prioritized	0.64
Inhibitory activity	Inhibitory activity prioritized	0.69
Inhibitory activity	Inhibitory activity prioritized	0.71
Inhibitory activity	Inhibitory activity prioritized	0.73
Inhibitory activity	Inhibitory activity prioritized	0.68
Inhibitory activity	Inhibitory activity prioritized	0.69
Inhibitory activity	Inhibitory activity prioritized	0.62
Inhibitory activity	Inhibitory activity prioritized	0.66
Inhibitory activity	Inhibitory activity prioritized	0.65
Inhibitory activity	Inhibitory activity prioritized	0.66
Inhibitory activity	Inhibitory activity prioritized	0.65
Inhibitory activity	Inhibitory activity prioritized	0.69
Inhibitory activity	Inhibitory activity prioritized	0.72
Inhibitory activity	Inhibitory activity prioritized	0.66
Inhibitory activity	Inhibitory activity prioritized	0.66
Inhibitory activity	Inhibitory activity prioritized	0.63
Inhibitory activity	Inhibitory activity prioritized	0.71
Inhibitory activity	Inhibitory activity prioritized	0.68
Inhibitory activity	Inhibitory activity prioritized	0.71
Inhibitory activity	Inhibitory activity prioritized	0.7
Inhibitory activity	Inhibitory activity prioritized	0.68
Inhibitory activity	Inhibitory activity prioritized	0.66
Inhibitory activity	Inhibitory activity prioritized	0.67
Inhibitory activity	Inhibitory activity prioritized	0.67
Inhibitory activity	Inhibitory activity prioritized	0.66
Inhibitory activity	Inhibitory activity prioritized	0.67
Inhibitory activity	Inhibitory activity prioritized	0.66
Inhibitory activity	Inhibitory activity prioritized	0.66
Inhibitory activity	Inhibitory activity prioritized	0.67
Inhibitory activity	Inhibitory activity prioritized	0.66
Inhibitory activity	Inhibitory activity prioritized	0.65
Metabolic stability	Inhibitory activity prioritized	0.1
Metabolic stability	Inhibitory activity prioritized	0.1
Metabolic stability	Inhibitory activity prioritized	0.19
Metabolic stability	Inhibitory activity prioritized	0.3
Metabolic stability	Inhibitory activity prioritized	0.1
Metabolic stability	Inhibitory activity prioritized	0.1
Metabolic stability	Inhibitory activity prioritized	0.9
Metabolic stability	Inhibitory activity prioritized	0.1
Metabolic stability	Inhibitory activity prioritized	0.1
Metabolic stability	Inhibitory activity prioritized	0.1
Metabolic stability	Inhibitory activity prioritized	0.1
Metabolic stability	Inhibitory activity prioritized	0.15
Metabolic stability	Inhibitory activity prioritized	0.1
Metabolic stability	Inhibitory activity prioritized	0.11
Metabolic stability	Inhibitory activity prioritized	0.29
Metabolic stability	Inhibitory activity prioritized	0.1
Metabolic stability	Inhibitory activity prioritized	0.1
Metabolic stability	Inhibitory activity prioritized	0.11
Metabolic stability	Inhibitory activity prioritized	0.1
Metabolic stability	Inhibitory activity prioritized	0.1
Metabolic stability	Inhibitory activity prioritized	0.1
Metabolic stability	Inhibitory activity prioritized	0.16
Metabolic stability	Inhibitory activity prioritized	0.13
Metabolic stability	Inhibitory activity prioritized	0.13
Metabolic stability	Inhibitory activity prioritized	0.12
Metabolic stability	Inhibitory activity prioritized	0.14
Metabolic stability	Inhibitory activity prioritized	0.74
Metabolic stability	Inhibitory activity prioritized	0.16
Metabolic stability	Inhibitory activity prioritized	0.12
Metabolic stability	Inhibitory activity prioritized	0.48
Metabolic stability	Inhibitory activity prioritized	0.16
Metabolic stability	Inhibitory activity prioritized	0.13
Metabolic stability	Inhibitory activity prioritized	0.74
Metabolic stability	Inhibitory activity prioritized	0.47
Metabolic stability	Inhibitory activity prioritized	0.77
Metabolic stability	Inhibitory activity prioritized	0.3
Metabolic stability	Inhibitory activity prioritized	0.9
Metabolic stability	Inhibitory activity prioritized	0.74
Metabolic stability	Inhibitory activity prioritized	0.48
Metabolic stability	Inhibitory activity prioritized	0.16
Metabolic stability	Inhibitory activity prioritized	0.35
Metabolic stability	Inhibitory activity prioritized	0.45
Metabolic stability	Inhibitory activity prioritized	0.44
Metabolic stability	Inhibitory activity prioritized	0.46
Metabolic stability	Inhibitory activity prioritized	0.4
Metabolic stability	Inhibitory activity prioritized	0.44
Metabolic stability	Inhibitory activity prioritized	0.44
Metabolic stability	Inhibitory activity prioritized	0.45
Metabolic stability	Inhibitory activity prioritized	0.46
Metabolic stability	Inhibitory activity prioritized	0.48
Metabolic stability	Inhibitory activity prioritized	0.47
Metabolic stability	Inhibitory activity prioritized	0.47
Metabolic stability	Inhibitory activity prioritized	0.46
Metabolic stability	Inhibitory activity prioritized	0.46
Metabolic stability	Inhibitory activity prioritized	0.49
Metabolic stability	Inhibitory activity prioritized	0.47
Metabolic stability	Inhibitory activity prioritized	0.47
Metabolic stability	Inhibitory activity prioritized	0.48
Metabolic stability	Inhibitory activity prioritized	0.48
Metabolic stability	Inhibitory activity prioritized	0.49
Metabolic stability	Inhibitory activity prioritized	0.11
Metabolic stability	Inhibitory activity prioritized	0.83
Metabolic stability	Inhibitory activity prioritized	0.7
Metabolic stability	Inhibitory activity prioritized	0.74
Metabolic stability	Inhibitory activity prioritized	0.38
Metabolic stability	Inhibitory activity prioritized	0.23
Metabolic stability	Inhibitory activity prioritized	0.76
Metabolic stability	Inhibitory activity prioritized	0.41
Metabolic stability	Inhibitory activity prioritized	0.26
Metabolic stability	Inhibitory activity prioritized	0.62
Metabolic stability	Inhibitory activity prioritized	0.25
Metabolic stability	Inhibitory activity prioritized	0.15
Metabolic stability	Inhibitory activity prioritized	0.26
Metabolic stability	Inhibitory activity prioritized	0.25
Metabolic stability	Inhibitory activity prioritized	0.25
Metabolic stability	Inhibitory activity prioritized	0.24
Metabolic stability	Inhibitory activity prioritized	0.24
Metabolic stability	Inhibitory activity prioritized	0.1
Metabolic stability	Inhibitory activity prioritized	0.2
Metabolic stability	Inhibitory activity prioritized	0.41
Metabolic stability	Inhibitory activity prioritized	0.34
Metabolic stability	Inhibitory activity prioritized	0.19
Metabolic stability	Inhibitory activity prioritized	0.31
Metabolic stability	Inhibitory activity prioritized	0.38
Metabolic stability	Inhibitory activity prioritized	0.39
Metabolic stability	Inhibitory activity prioritized	0.4
Metabolic stability	Inhibitory activity prioritized	0.39
Metabolic stability	Inhibitory activity prioritized	0.43
Metabolic stability	Inhibitory activity prioritized	0.42
Metabolic stability	Inhibitory activity prioritized	0.47
Metabolic stability	Inhibitory activity prioritized	0.7
Metabolic stability	Inhibitory activity prioritized	0.27
Metabolic stability	Inhibitory activity prioritized	0.83
Metabolic stability	Inhibitory activity prioritized	0.38
Metabolic stability	Inhibitory activity prioritized	0.33
Metabolic stability	Inhibitory activity prioritized	0.58
Metabolic stability	Inhibitory activity prioritized	0.15
Metabolic stability	Inhibitory activity prioritized	0.61
Metabolic stability	Inhibitory activity prioritized	0.38
Metabolic stability	Inhibitory activity prioritized	0.37
Metabolic stability	Inhibitory activity prioritized	0.5
Metabolic stability	Inhibitory activity prioritized	0.57
Metabolic stability	Inhibitory activity prioritized	0.53
Metabolic stability	Inhibitory activity prioritized	0.14
Metabolic stability	Inhibitory activity prioritized	0.53
Metabolic stability	Inhibitory activity prioritized	0.57
Metabolic stability	Inhibitory activity prioritized	0.49
Metabolic stability	Inhibitory activity prioritized	0.52
Metabolic stability	Inhibitory activity prioritized	0.51
Metabolic stability	Inhibitory activity prioritized	0.52
Metabolic stability	Inhibitory activity prioritized	0.52
Metabolic stability	Inhibitory activity prioritized	0.53
Metabolic stability	Inhibitory activity prioritized	0.54
Metabolic stability	Inhibitory activity prioritized	0.53
Metabolic stability	Inhibitory activity prioritized	0.58
Metabolic stability	Inhibitory activity prioritized	0.52
Metabolic stability	Inhibitory activity prioritized	0.36
Metabolic stability	Inhibitory activity prioritized	0.33
Metabolic stability	Inhibitory activity prioritized	0.38
Metabolic stability	Inhibitory activity prioritized	0.49
Metabolic stability	Inhibitory activity prioritized	0.24
Metabolic stability	Inhibitory activity prioritized	0.33
Metabolic stability	Inhibitory activity prioritized	0.36
Metabolic stability	Inhibitory activity prioritized	0.28
Metabolic stability	Inhibitory activity prioritized	0.25
Metabolic stability	Inhibitory activity prioritized	0.35
Metabolic stability	Inhibitory activity prioritized	0.33
Metabolic stability	Inhibitory activity prioritized	0.34
Metabolic stability	Inhibitory activity prioritized	0.34
Metabolic stability	Inhibitory activity prioritized	0.34
Metabolic stability	Inhibitory activity prioritized	0.3
Metabolic stability	Inhibitory activity prioritized	0.3
Metabolic stability	Inhibitory activity prioritized	0.32
Metabolic stability	Inhibitory activity prioritized	0.22
Metabolic stability	Inhibitory activity prioritized	0.27
Metabolic stability	Inhibitory activity prioritized	0.25
Metabolic stability	Inhibitory activity prioritized	0.3
Metabolic stability	Inhibitory activity prioritized	0.17
Metabolic stability	Inhibitory activity prioritized	0.32
Metabolic stability	Inhibitory activity prioritized	0.29
Metabolic stability	Inhibitory activity prioritized	0.29
Metabolic stability	Inhibitory activity prioritized	0.29
Metabolic stability	Inhibitory activity prioritized	0.3
Metabolic stability	Inhibitory activity prioritized	0.3
Metabolic stability	Inhibitory activity prioritized	0.28
Metabolic stability	Inhibitory activity prioritized	0.32
Metabolic stability	Inhibitory activity prioritized	0.31
Metabolic stability	Inhibitory activity prioritized	0.31
Metabolic stability	Inhibitory activity prioritized	0.33
Metabolic stability	Inhibitory activity prioritized	0.34
Permeability	Inhibitory activity prioritized	0.24
Permeability	Inhibitory activity prioritized	0.14
Permeability	Inhibitory activity prioritized	0.39
Permeability	Inhibitory activity prioritized	0.1
Permeability	Inhibitory activity prioritized	0.34
Permeability	Inhibitory activity prioritized	0.36
Permeability	Inhibitory activity prioritized	0.9
Permeability	Inhibitory activity prioritized	0.35
Permeability	Inhibitory activity prioritized	0.35
Permeability	Inhibitory activity prioritized	0.36
Permeability	Inhibitory activity prioritized	0.26
Permeability	Inhibitory activity prioritized	0.31
Permeability	Inhibitory activity prioritized	0.11
Permeability	Inhibitory activity prioritized	0.33
Permeability	Inhibitory activity prioritized	0.25
Permeability	Inhibitory activity prioritized	0.52
Permeability	Inhibitory activity prioritized	0.58
Permeability	Inhibitory activity prioritized	0.47
Permeability	Inhibitory activity prioritized	0.46
Permeability	Inhibitory activity prioritized	0.54
Permeability	Inhibitory activity prioritized	0.52
Permeability	Inhibitory activity prioritized	0.46
Permeability	Inhibitory activity prioritized	0.52
Permeability	Inhibitory activity prioritized	0.52
Permeability	Inhibitory activity prioritized	0.47
Permeability	Inhibitory activity prioritized	0.22
Permeability	Inhibitory activity prioritized	0.12
Permeability	Inhibitory activity prioritized	0.52
Permeability	Inhibitory activity prioritized	0.52
Permeability	Inhibitory activity prioritized	0.57
Permeability	Inhibitory activity prioritized	0.66
Permeability	Inhibitory activity prioritized	0.86
Permeability	Inhibitory activity prioritized	0.89
Permeability	Inhibitory activity prioritized	0.84
Permeability	Inhibitory activity prioritized	0.13
Permeability	Inhibitory activity prioritized	0.58
Permeability	Inhibitory activity prioritized	0.14
Permeability	Inhibitory activity prioritized	0.31
Permeability	Inhibitory activity prioritized	0.23
Permeability	Inhibitory activity prioritized	0.21
Permeability	Inhibitory activity prioritized	0.26
Permeability	Inhibitory activity prioritized	0.41
Permeability	Inhibitory activity prioritized	0.44
Permeability	Inhibitory activity prioritized	0.43
Permeability	Inhibitory activity prioritized	0.46
Permeability	Inhibitory activity prioritized	0.42
Permeability	Inhibitory activity prioritized	0.43
Permeability	Inhibitory activity prioritized	0.43
Permeability	Inhibitory activity prioritized	0.44
Permeability	Inhibitory activity prioritized	0.45
Permeability	Inhibitory activity prioritized	0.47
Permeability	Inhibitory activity prioritized	0.47
Permeability	Inhibitory activity prioritized	0.49
Permeability	Inhibitory activity prioritized	0.51
Permeability	Inhibitory activity prioritized	0.45
Permeability	Inhibitory activity prioritized	0.44
Permeability	Inhibitory activity prioritized	0.44
Permeability	Inhibitory activity prioritized	0.44
Permeability	Inhibitory activity prioritized	0.44
Permeability	Inhibitory activity prioritized	0.44
Permeability	Inhibitory activity prioritized	0.31
Permeability	Inhibitory activity prioritized	0.42
Permeability	Inhibitory activity prioritized	0.34
Permeability	Inhibitory activity prioritized	0.54
Permeability	Inhibitory activity prioritized	0.33
Permeability	Inhibitory activity prioritized	0.5
Permeability	Inhibitory activity prioritized	0.66
Permeability	Inhibitory activity prioritized	0.67
Permeability	Inhibitory activity prioritized	0.26
Permeability	Inhibitory activity prioritized	0.9
Permeability	Inhibitory activity prioritized	0.41
Permeability	Inhibitory activity prioritized	0.5
Permeability	Inhibitory activity prioritized	0.46
Permeability	Inhibitory activity prioritized	0.46
Permeability	Inhibitory activity prioritized	0.47
Permeability	Inhibitory activity prioritized	0.46
Permeability	Inhibitory activity prioritized	0.48
Permeability	Inhibitory activity prioritized	0.59
Permeability	Inhibitory activity prioritized	0.43
Permeability	Inhibitory activity prioritized	0.39
Permeability	Inhibitory activity prioritized	0.38
Permeability	Inhibitory activity prioritized	0.5
Permeability	Inhibitory activity prioritized	0.42
Permeability	Inhibitory activity prioritized	0.41
Permeability	Inhibitory activity prioritized	0.39
Permeability	Inhibitory activity prioritized	0.38
Permeability	Inhibitory activity prioritized	0.41
Permeability	Inhibitory activity prioritized	0.42
Permeability	Inhibitory activity prioritized	0.42
Permeability	Inhibitory activity prioritized	0.42
Permeability	Inhibitory activity prioritized	0.54
Permeability	Inhibitory activity prioritized	0.11
Permeability	Inhibitory activity prioritized	0.13
Permeability	Inhibitory activity prioritized	0.42
Permeability	Inhibitory activity prioritized	0.28
Permeability	Inhibitory activity prioritized	0.1
Permeability	Inhibitory activity prioritized	0.85
Permeability	Inhibitory activity prioritized	0.82
Permeability	Inhibitory activity prioritized	0.46
Permeability	Inhibitory activity prioritized	0.71
Permeability	Inhibitory activity prioritized	0.35
Permeability	Inhibitory activity prioritized	0.45
Permeability	Inhibitory activity prioritized	0.44
Permeability	Inhibitory activity prioritized	0.1
Permeability	Inhibitory activity prioritized	0.44
Permeability	Inhibitory activity prioritized	0.44
Permeability	Inhibitory activity prioritized	0.44
Permeability	Inhibitory activity prioritized	0.42
Permeability	Inhibitory activity prioritized	0.43
Permeability	Inhibitory activity prioritized	0.43
Permeability	Inhibitory activity prioritized	0.42
Permeability	Inhibitory activity prioritized	0.4
Permeability	Inhibitory activity prioritized	0.42
Permeability	Inhibitory activity prioritized	0.48
Permeability	Inhibitory activity prioritized	0.37
Permeability	Inhibitory activity prioritized	0.43
Permeability	Inhibitory activity prioritized	0.47
Permeability	Inhibitory activity prioritized	0.47
Permeability	Inhibitory activity prioritized	0.44
Permeability	Inhibitory activity prioritized	0.48
Permeability	Inhibitory activity prioritized	0.29
Permeability	Inhibitory activity prioritized	0.35
Permeability	Inhibitory activity prioritized	0.35
Permeability	Inhibitory activity prioritized	0.41
Permeability	Inhibitory activity prioritized	0.45
Permeability	Inhibitory activity prioritized	0.31
Permeability	Inhibitory activity prioritized	0.32
Permeability	Inhibitory activity prioritized	0.31
Permeability	Inhibitory activity prioritized	0.31
Permeability	Inhibitory activity prioritized	0.3
Permeability	Inhibitory activity prioritized	0.38
Permeability	Inhibitory activity prioritized	0.3
Permeability	Inhibitory activity prioritized	0.4
Permeability	Inhibitory activity prioritized	0.38
Permeability	Inhibitory activity prioritized	0.41
Permeability	Inhibitory activity prioritized	0.35
Permeability	Inhibitory activity prioritized	0.37
Permeability	Inhibitory activity prioritized	0.33
Permeability	Inhibitory activity prioritized	0.4
Permeability	Inhibitory activity prioritized	0.38
Permeability	Inhibitory activity prioritized	0.35
Permeability	Inhibitory activity prioritized	0.35
Permeability	Inhibitory activity prioritized	0.35
Permeability	Inhibitory activity prioritized	0.35
Permeability	Inhibitory activity prioritized	0.35
Permeability	Inhibitory activity prioritized	0.36
Permeability	Inhibitory activity prioritized	0.36
Permeability	Inhibitory activity prioritized	0.35
Permeability	Inhibitory activity prioritized	0.36
Permeability	Inhibitory activity prioritized	0.37
Inhibitory activity	Metabolic stabilityility prioritized	0.35
Inhibitory activity	Metabolic stabilityility prioritized	0.83
Inhibitory activity	Metabolic stabilityility prioritized	0.26
Inhibitory activity	Metabolic stabilityility prioritized	0.56
Inhibitory activity	Metabolic stabilityility prioritized	0.11
Inhibitory activity	Metabolic stabilityility prioritized	0.84
Inhibitory activity	Metabolic stabilityility prioritized	0.68
Inhibitory activity	Metabolic stabilityility prioritized	0.76
Inhibitory activity	Metabolic stabilityility prioritized	0.4
Inhibitory activity	Metabolic stabilityility prioritized	0.35
Inhibitory activity	Metabolic stabilityility prioritized	0.45
Inhibitory activity	Metabolic stabilityility prioritized	0.1
Inhibitory activity	Metabolic stabilityility prioritized	0.56
Inhibitory activity	Metabolic stabilityility prioritized	0.54
Inhibitory activity	Metabolic stabilityility prioritized	0.55
Inhibitory activity	Metabolic stabilityility prioritized	0.57
Inhibitory activity	Metabolic stabilityility prioritized	0.51
Inhibitory activity	Metabolic stabilityility prioritized	0.52
Inhibitory activity	Metabolic stabilityility prioritized	0.52
Inhibitory activity	Metabolic stabilityility prioritized	0.53
Inhibitory activity	Metabolic stabilityility prioritized	0.54
Inhibitory activity	Metabolic stabilityility prioritized	0.53
Inhibitory activity	Metabolic stabilityility prioritized	0.54
Inhibitory activity	Metabolic stabilityility prioritized	0.53
Inhibitory activity	Metabolic stabilityility prioritized	0.53
Inhibitory activity	Metabolic stabilityility prioritized	0.52
Inhibitory activity	Metabolic stabilityility prioritized	0.52
Inhibitory activity	Metabolic stabilityility prioritized	0.53
Inhibitory activity	Metabolic stabilityility prioritized	0.55
Inhibitory activity	Metabolic stabilityility prioritized	0.52
Inhibitory activity	Metabolic stabilityility prioritized	0.35
Inhibitory activity	Metabolic stabilityility prioritized	0.5
Inhibitory activity	Metabolic stabilityility prioritized	0.52
Inhibitory activity	Metabolic stabilityility prioritized	0.6
Inhibitory activity	Metabolic stabilityility prioritized	0.71
Inhibitory activity	Metabolic stabilityility prioritized	0.46
Inhibitory activity	Metabolic stabilityility prioritized	0.51
Inhibitory activity	Metabolic stabilityility prioritized	0.51
Inhibitory activity	Metabolic stabilityility prioritized	0.5
Inhibitory activity	Metabolic stabilityility prioritized	0.5
Inhibitory activity	Metabolic stabilityility prioritized	0.55
Inhibitory activity	Metabolic stabilityility prioritized	0.55
Inhibitory activity	Metabolic stabilityility prioritized	0.54
Inhibitory activity	Metabolic stabilityility prioritized	0.54
Inhibitory activity	Metabolic stabilityility prioritized	0.54
Inhibitory activity	Metabolic stabilityility prioritized	0.55
Inhibitory activity	Metabolic stabilityility prioritized	0.54
Inhibitory activity	Metabolic stabilityility prioritized	0.55
Inhibitory activity	Metabolic stabilityility prioritized	0.55
Inhibitory activity	Metabolic stabilityility prioritized	0.54
Inhibitory activity	Metabolic stabilityility prioritized	0.55
Inhibitory activity	Metabolic stabilityility prioritized	0.55
Inhibitory activity	Metabolic stabilityility prioritized	0.55
Inhibitory activity	Metabolic stabilityility prioritized	0.55
Inhibitory activity	Metabolic stabilityility prioritized	0.56
Inhibitory activity	Metabolic stabilityility prioritized	0.58
Inhibitory activity	Metabolic stabilityility prioritized	0.59
Inhibitory activity	Metabolic stabilityility prioritized	0.6
Inhibitory activity	Metabolic stabilityility prioritized	0.6
Inhibitory activity	Metabolic stabilityility prioritized	0.61
Inhibitory activity	Metabolic stabilityility prioritized	0.34
Inhibitory activity	Metabolic stabilityility prioritized	0.72
Inhibitory activity	Metabolic stabilityility prioritized	0.46
Inhibitory activity	Metabolic stabilityility prioritized	0.11
Inhibitory activity	Metabolic stabilityility prioritized	0.9
Inhibitory activity	Metabolic stabilityility prioritized	0.12
Inhibitory activity	Metabolic stabilityility prioritized	0.88
Inhibitory activity	Metabolic stabilityility prioritized	0.48
Inhibitory activity	Metabolic stabilityility prioritized	0.1
Inhibitory activity	Metabolic stabilityility prioritized	0.38
Inhibitory activity	Metabolic stabilityility prioritized	0.31
Inhibitory activity	Metabolic stabilityility prioritized	0.25
Inhibitory activity	Metabolic stabilityility prioritized	0.25
Inhibitory activity	Metabolic stabilityility prioritized	0.31
Inhibitory activity	Metabolic stabilityility prioritized	0.3
Inhibitory activity	Metabolic stabilityility prioritized	0.26
Inhibitory activity	Metabolic stabilityility prioritized	0.38
Inhibitory activity	Metabolic stabilityility prioritized	0.42
Inhibitory activity	Metabolic stabilityility prioritized	0.44
Inhibitory activity	Metabolic stabilityility prioritized	0.44
Inhibitory activity	Metabolic stabilityility prioritized	0.46
Inhibitory activity	Metabolic stabilityility prioritized	0.42
Inhibitory activity	Metabolic stabilityility prioritized	0.41
Inhibitory activity	Metabolic stabilityility prioritized	0.5
Inhibitory activity	Metabolic stabilityility prioritized	0.53
Inhibitory activity	Metabolic stabilityility prioritized	0.52
Inhibitory activity	Metabolic stabilityility prioritized	0.36
Inhibitory activity	Metabolic stabilityility prioritized	0.52
Inhibitory activity	Metabolic stabilityility prioritized	0.24
Inhibitory activity	Metabolic stabilityility prioritized	0.72
Inhibitory activity	Metabolic stabilityility prioritized	0.45
Inhibitory activity	Metabolic stabilityility prioritized	0.59
Inhibitory activity	Metabolic stabilityility prioritized	0.39
Inhibitory activity	Metabolic stabilityility prioritized	0.46
Inhibitory activity	Metabolic stabilityility prioritized	0.35
Inhibitory activity	Metabolic stabilityility prioritized	0.71
Inhibitory activity	Metabolic stabilityility prioritized	0.32
Inhibitory activity	Metabolic stabilityility prioritized	0.3
Inhibitory activity	Metabolic stabilityility prioritized	0.17
Inhibitory activity	Metabolic stabilityility prioritized	0.17
Inhibitory activity	Metabolic stabilityility prioritized	0.54
Inhibitory activity	Metabolic stabilityility prioritized	0.55
Inhibitory activity	Metabolic stabilityility prioritized	0.54
Inhibitory activity	Metabolic stabilityility prioritized	0.55
Inhibitory activity	Metabolic stabilityility prioritized	0.54
Inhibitory activity	Metabolic stabilityility prioritized	0.55
Inhibitory activity	Metabolic stabilityility prioritized	0.54
Inhibitory activity	Metabolic stabilityility prioritized	0.54
Inhibitory activity	Metabolic stabilityility prioritized	0.53
Inhibitory activity	Metabolic stabilityility prioritized	0.56
Inhibitory activity	Metabolic stabilityility prioritized	0.57
Inhibitory activity	Metabolic stabilityility prioritized	0.6
Inhibitory activity	Metabolic stabilityility prioritized	0.63
Inhibitory activity	Metabolic stabilityility prioritized	0.57
Inhibitory activity	Metabolic stabilityility prioritized	0.56
Inhibitory activity	Metabolic stabilityility prioritized	0.56
Inhibitory activity	Metabolic stabilityility prioritized	0.56
Inhibitory activity	Metabolic stabilityility prioritized	0.55
Inhibitory activity	Metabolic stabilityility prioritized	0.57
Inhibitory activity	Metabolic stabilityility prioritized	0.55
Inhibitory activity	Metabolic stabilityility prioritized	0.5
Inhibitory activity	Metabolic stabilityility prioritized	0.66
Inhibitory activity	Metabolic stabilityility prioritized	0.6
Inhibitory activity	Metabolic stabilityility prioritized	0.69
Inhibitory activity	Metabolic stabilityility prioritized	0.1
Inhibitory activity	Metabolic stabilityility prioritized	0.46
Inhibitory activity	Metabolic stabilityility prioritized	0.25
Inhibitory activity	Metabolic stabilityility prioritized	0.23
Inhibitory activity	Metabolic stabilityility prioritized	0.7
Inhibitory activity	Metabolic stabilityility prioritized	0.7
Inhibitory activity	Metabolic stabilityility prioritized	0.6
Inhibitory activity	Metabolic stabilityility prioritized	0.6
Inhibitory activity	Metabolic stabilityility prioritized	0.63
Inhibitory activity	Metabolic stabilityility prioritized	0.6
Inhibitory activity	Metabolic stabilityility prioritized	0.59
Inhibitory activity	Metabolic stabilityility prioritized	0.58
Inhibitory activity	Metabolic stabilityility prioritized	0.6
Inhibitory activity	Metabolic stabilityility prioritized	0.74
Inhibitory activity	Metabolic stabilityility prioritized	0.29
Inhibitory activity	Metabolic stabilityility prioritized	0.59
Inhibitory activity	Metabolic stabilityility prioritized	0.56
Inhibitory activity	Metabolic stabilityility prioritized	0.61
Inhibitory activity	Metabolic stabilityility prioritized	0.61
Inhibitory activity	Metabolic stabilityility prioritized	0.6
Inhibitory activity	Metabolic stabilityility prioritized	0.68
Inhibitory activity	Metabolic stabilityility prioritized	0.62
Inhibitory activity	Metabolic stabilityility prioritized	0.59
Inhibitory activity	Metabolic stabilityility prioritized	0.55
Inhibitory activity	Metabolic stabilityility prioritized	0.56
Inhibitory activity	Metabolic stabilityility prioritized	0.53
Metabolic stability	Metabolic stabilityility prioritized	0.71
Metabolic stability	Metabolic stabilityility prioritized	0.33
Metabolic stability	Metabolic stabilityility prioritized	0.69
Metabolic stability	Metabolic stabilityility prioritized	0.88
Metabolic stability	Metabolic stabilityility prioritized	0.55
Metabolic stability	Metabolic stabilityility prioritized	0.35
Metabolic stability	Metabolic stabilityility prioritized	0.14
Metabolic stability	Metabolic stabilityility prioritized	0.62
Metabolic stability	Metabolic stabilityility prioritized	0.29
Metabolic stability	Metabolic stabilityility prioritized	0.46
Metabolic stability	Metabolic stabilityility prioritized	0.48
Metabolic stability	Metabolic stabilityility prioritized	0.57
Metabolic stability	Metabolic stabilityility prioritized	0.44
Metabolic stability	Metabolic stabilityility prioritized	0.51
Metabolic stability	Metabolic stabilityility prioritized	0.55
Metabolic stability	Metabolic stabilityility prioritized	0.61
Metabolic stability	Metabolic stabilityility prioritized	0.52
Metabolic stability	Metabolic stabilityility prioritized	0.52
Metabolic stability	Metabolic stabilityility prioritized	0.52
Metabolic stability	Metabolic stabilityility prioritized	0.52
Metabolic stability	Metabolic stabilityility prioritized	0.49
Metabolic stability	Metabolic stabilityility prioritized	0.49
Metabolic stability	Metabolic stabilityility prioritized	0.5
Metabolic stability	Metabolic stabilityility prioritized	0.5
Metabolic stability	Metabolic stabilityility prioritized	0.5
Metabolic stability	Metabolic stabilityility prioritized	0.51
Metabolic stability	Metabolic stabilityility prioritized	0.5
Metabolic stability	Metabolic stabilityility prioritized	0.51
Metabolic stability	Metabolic stabilityility prioritized	0.5
Metabolic stability	Metabolic stabilityility prioritized	0.51
Metabolic stability	Metabolic stabilityility prioritized	0.25
Metabolic stability	Metabolic stabilityility prioritized	0.29
Metabolic stability	Metabolic stabilityility prioritized	0.33
Metabolic stability	Metabolic stabilityility prioritized	0.42
Metabolic stability	Metabolic stabilityility prioritized	0.49
Metabolic stability	Metabolic stabilityility prioritized	0.47
Metabolic stability	Metabolic stabilityility prioritized	0.41
Metabolic stability	Metabolic stabilityility prioritized	0.42
Metabolic stability	Metabolic stabilityility prioritized	0.43
Metabolic stability	Metabolic stabilityility prioritized	0.44
Metabolic stability	Metabolic stabilityility prioritized	0.43
Metabolic stability	Metabolic stabilityility prioritized	0.43
Metabolic stability	Metabolic stabilityility prioritized	0.42
Metabolic stability	Metabolic stabilityility prioritized	0.43
Metabolic stability	Metabolic stabilityility prioritized	0.43
Metabolic stability	Metabolic stabilityility prioritized	0.43
Metabolic stability	Metabolic stabilityility prioritized	0.42
Metabolic stability	Metabolic stabilityility prioritized	0.44
Metabolic stability	Metabolic stabilityility prioritized	0.44
Metabolic stability	Metabolic stabilityility prioritized	0.44
Metabolic stability	Metabolic stabilityility prioritized	0.44
Metabolic stability	Metabolic stabilityility prioritized	0.45
Metabolic stability	Metabolic stabilityility prioritized	0.45
Metabolic stability	Metabolic stabilityility prioritized	0.45
Metabolic stability	Metabolic stabilityility prioritized	0.45
Metabolic stability	Metabolic stabilityility prioritized	0.46
Metabolic stability	Metabolic stabilityility prioritized	0.46
Metabolic stability	Metabolic stabilityility prioritized	0.45
Metabolic stability	Metabolic stabilityility prioritized	0.48
Metabolic stability	Metabolic stabilityility prioritized	0.5
Metabolic stability	Metabolic stabilityility prioritized	0.39
Metabolic stability	Metabolic stabilityility prioritized	0.37
Metabolic stability	Metabolic stabilityility prioritized	0.63
Metabolic stability	Metabolic stabilityility prioritized	0.31
Metabolic stability	Metabolic stabilityility prioritized	0.29
Metabolic stability	Metabolic stabilityility prioritized	0.19
Metabolic stability	Metabolic stabilityility prioritized	0.8
Metabolic stability	Metabolic stabilityility prioritized	0.7
Metabolic stability	Metabolic stabilityility prioritized	0.32
Metabolic stability	Metabolic stabilityility prioritized	0.48
Metabolic stability	Metabolic stabilityility prioritized	0.55
Metabolic stability	Metabolic stabilityility prioritized	0.53
Metabolic stability	Metabolic stabilityility prioritized	0.56
Metabolic stability	Metabolic stabilityility prioritized	0.51
Metabolic stability	Metabolic stabilityility prioritized	0.5
Metabolic stability	Metabolic stabilityility prioritized	0.51
Metabolic stability	Metabolic stabilityility prioritized	0.57
Metabolic stability	Metabolic stabilityility prioritized	0.57
Metabolic stability	Metabolic stabilityility prioritized	0.55
Metabolic stability	Metabolic stabilityility prioritized	0.54
Metabolic stability	Metabolic stabilityility prioritized	0.58
Metabolic stability	Metabolic stabilityility prioritized	0.59
Metabolic stability	Metabolic stabilityility prioritized	0.54
Metabolic stability	Metabolic stabilityility prioritized	0.56
Metabolic stability	Metabolic stabilityility prioritized	0.56
Metabolic stability	Metabolic stabilityility prioritized	0.56
Metabolic stability	Metabolic stabilityility prioritized	0.29
Metabolic stability	Metabolic stabilityility prioritized	0.57
Metabolic stability	Metabolic stabilityility prioritized	0.1
Metabolic stability	Metabolic stabilityility prioritized	0.43
Metabolic stability	Metabolic stabilityility prioritized	0.43
Metabolic stability	Metabolic stabilityility prioritized	0.77
Metabolic stability	Metabolic stabilityility prioritized	0.79
Metabolic stability	Metabolic stabilityility prioritized	0.52
Metabolic stability	Metabolic stabilityility prioritized	0.43
Metabolic stability	Metabolic stabilityility prioritized	0.52
Metabolic stability	Metabolic stabilityility prioritized	0.15
Metabolic stability	Metabolic stabilityility prioritized	0.86
Metabolic stability	Metabolic stabilityility prioritized	0.63
Metabolic stability	Metabolic stabilityility prioritized	0.65
Metabolic stability	Metabolic stabilityility prioritized	0.46
Metabolic stability	Metabolic stabilityility prioritized	0.43
Metabolic stability	Metabolic stabilityility prioritized	0.44
Metabolic stability	Metabolic stabilityility prioritized	0.44
Metabolic stability	Metabolic stabilityility prioritized	0.44
Metabolic stability	Metabolic stabilityility prioritized	0.44
Metabolic stability	Metabolic stabilityility prioritized	0.45
Metabolic stability	Metabolic stabilityility prioritized	0.45
Metabolic stability	Metabolic stabilityility prioritized	0.45
Metabolic stability	Metabolic stabilityility prioritized	0.44
Metabolic stability	Metabolic stabilityility prioritized	0.52
Metabolic stability	Metabolic stabilityility prioritized	0.57
Metabolic stability	Metabolic stabilityility prioritized	0.6
Metabolic stability	Metabolic stabilityility prioritized	0.56
Metabolic stability	Metabolic stabilityility prioritized	0.55
Metabolic stability	Metabolic stabilityility prioritized	0.55
Metabolic stability	Metabolic stabilityility prioritized	0.55
Metabolic stability	Metabolic stabilityility prioritized	0.55
Metabolic stability	Metabolic stabilityility prioritized	0.55
Metabolic stability	Metabolic stabilityility prioritized	0.55
Metabolic stability	Metabolic stabilityility prioritized	0.5
Metabolic stability	Metabolic stabilityility prioritized	0.66
Metabolic stability	Metabolic stabilityility prioritized	0.43
Metabolic stability	Metabolic stabilityility prioritized	0.8
Metabolic stability	Metabolic stabilityility prioritized	0.32
Metabolic stability	Metabolic stabilityility prioritized	0.28
Metabolic stability	Metabolic stabilityility prioritized	0.61
Metabolic stability	Metabolic stabilityility prioritized	0.53
Metabolic stability	Metabolic stabilityility prioritized	0.11
Metabolic stability	Metabolic stabilityility prioritized	0.45
Metabolic stability	Metabolic stabilityility prioritized	0.55
Metabolic stability	Metabolic stabilityility prioritized	0.54
Metabolic stability	Metabolic stabilityility prioritized	0.59
Metabolic stability	Metabolic stabilityility prioritized	0.51
Metabolic stability	Metabolic stabilityility prioritized	0.52
Metabolic stability	Metabolic stabilityility prioritized	0.5
Metabolic stability	Metabolic stabilityility prioritized	0.52
Metabolic stability	Metabolic stabilityility prioritized	0.39
Metabolic stability	Metabolic stabilityility prioritized	0.12
Metabolic stability	Metabolic stabilityility prioritized	0.52
Metabolic stability	Metabolic stabilityility prioritized	0.54
Metabolic stability	Metabolic stabilityility prioritized	0.53
Metabolic stability	Metabolic stabilityility prioritized	0.53
Metabolic stability	Metabolic stabilityility prioritized	0.53
Metabolic stability	Metabolic stabilityility prioritized	0.54
Metabolic stability	Metabolic stabilityility prioritized	0.53
Metabolic stability	Metabolic stabilityility prioritized	0.53
Metabolic stability	Metabolic stabilityility prioritized	0.55
Metabolic stability	Metabolic stabilityility prioritized	0.54
Metabolic stability	Metabolic stabilityility prioritized	0.57
Permeability	Metabolic stabilityility prioritized	0.15
Permeability	Metabolic stabilityility prioritized	0.67
Permeability	Metabolic stabilityility prioritized	0.53
Permeability	Metabolic stabilityility prioritized	0.6
Permeability	Metabolic stabilityility prioritized	0.87
Permeability	Metabolic stabilityility prioritized	0.55
Permeability	Metabolic stabilityility prioritized	0.27
Permeability	Metabolic stabilityility prioritized	0.23
Permeability	Metabolic stabilityility prioritized	0.56
Permeability	Metabolic stabilityility prioritized	0.67
Permeability	Metabolic stabilityility prioritized	0.35
Permeability	Metabolic stabilityility prioritized	0.39
Permeability	Metabolic stabilityility prioritized	0.31
Permeability	Metabolic stabilityility prioritized	0.4
Permeability	Metabolic stabilityility prioritized	0.4
Permeability	Metabolic stabilityility prioritized	0.4
Permeability	Metabolic stabilityility prioritized	0.43
Permeability	Metabolic stabilityility prioritized	0.41
Permeability	Metabolic stabilityility prioritized	0.42
Permeability	Metabolic stabilityility prioritized	0.41
Permeability	Metabolic stabilityility prioritized	0.44
Permeability	Metabolic stabilityility prioritized	0.43
Permeability	Metabolic stabilityility prioritized	0.42
Permeability	Metabolic stabilityility prioritized	0.42
Permeability	Metabolic stabilityility prioritized	0.41
Permeability	Metabolic stabilityility prioritized	0.41
Permeability	Metabolic stabilityility prioritized	0.42
Permeability	Metabolic stabilityility prioritized	0.4
Permeability	Metabolic stabilityility prioritized	0.42
Permeability	Metabolic stabilityility prioritized	0.4
Permeability	Metabolic stabilityility prioritized	0.16
Permeability	Metabolic stabilityility prioritized	0.1
Permeability	Metabolic stabilityility prioritized	0.1
Permeability	Metabolic stabilityility prioritized	0.1
Permeability	Metabolic stabilityility prioritized	0.1
Permeability	Metabolic stabilityility prioritized	0.1
Permeability	Metabolic stabilityility prioritized	0.1
Permeability	Metabolic stabilityility prioritized	0.1
Permeability	Metabolic stabilityility prioritized	0.1
Permeability	Metabolic stabilityility prioritized	0.1
Permeability	Metabolic stabilityility prioritized	0.12
Permeability	Metabolic stabilityility prioritized	0.1
Permeability	Metabolic stabilityility prioritized	0.13
Permeability	Metabolic stabilityility prioritized	0.12
Permeability	Metabolic stabilityility prioritized	0.13
Permeability	Metabolic stabilityility prioritized	0.13
Permeability	Metabolic stabilityility prioritized	0.14
Permeability	Metabolic stabilityility prioritized	0.12
Permeability	Metabolic stabilityility prioritized	0.13
Permeability	Metabolic stabilityility prioritized	0.12
Permeability	Metabolic stabilityility prioritized	0.14
Permeability	Metabolic stabilityility prioritized	0.14
Permeability	Metabolic stabilityility prioritized	0.15
Permeability	Metabolic stabilityility prioritized	0.16
Permeability	Metabolic stabilityility prioritized	0.17
Permeability	Metabolic stabilityility prioritized	0.22
Permeability	Metabolic stabilityility prioritized	0.24
Permeability	Metabolic stabilityility prioritized	0.25
Permeability	Metabolic stabilityility prioritized	0.25
Permeability	Metabolic stabilityility prioritized	0.27
Permeability	Metabolic stabilityility prioritized	0.2
Permeability	Metabolic stabilityility prioritized	0.86
Permeability	Metabolic stabilityility prioritized	0.59
Permeability	Metabolic stabilityility prioritized	0.35
Permeability	Metabolic stabilityility prioritized	0.19
Permeability	Metabolic stabilityility prioritized	0.72
Permeability	Metabolic stabilityility prioritized	0.52
Permeability	Metabolic stabilityility prioritized	0.58
Permeability	Metabolic stabilityility prioritized	0.34
Permeability	Metabolic stabilityility prioritized	0.84
Permeability	Metabolic stabilityility prioritized	0.26
Permeability	Metabolic stabilityility prioritized	0.22
Permeability	Metabolic stabilityility prioritized	0.24
Permeability	Metabolic stabilityility prioritized	0.2
Permeability	Metabolic stabilityility prioritized	0.24
Permeability	Metabolic stabilityility prioritized	0.16
Permeability	Metabolic stabilityility prioritized	0.27
Permeability	Metabolic stabilityility prioritized	0.29
Permeability	Metabolic stabilityility prioritized	0.31
Permeability	Metabolic stabilityility prioritized	0.32
Permeability	Metabolic stabilityility prioritized	0.27
Permeability	Metabolic stabilityility prioritized	0.31
Permeability	Metabolic stabilityility prioritized	0.26
Permeability	Metabolic stabilityility prioritized	0.3
Permeability	Metabolic stabilityility prioritized	0.29
Permeability	Metabolic stabilityility prioritized	0.3
Permeability	Metabolic stabilityility prioritized	0.29
Permeability	Metabolic stabilityility prioritized	0.3
Permeability	Metabolic stabilityility prioritized	0.9
Permeability	Metabolic stabilityility prioritized	0.57
Permeability	Metabolic stabilityility prioritized	0.2
Permeability	Metabolic stabilityility prioritized	0.72
Permeability	Metabolic stabilityility prioritized	0.37
Permeability	Metabolic stabilityility prioritized	0.61
Permeability	Metabolic stabilityility prioritized	0.35
Permeability	Metabolic stabilityility prioritized	0.35
Permeability	Metabolic stabilityility prioritized	0.34
Permeability	Metabolic stabilityility prioritized	0.23
Permeability	Metabolic stabilityility prioritized	0.57
Permeability	Metabolic stabilityility prioritized	0.11
Permeability	Metabolic stabilityility prioritized	0.44
Permeability	Metabolic stabilityility prioritized	0.45
Permeability	Metabolic stabilityility prioritized	0.44
Permeability	Metabolic stabilityility prioritized	0.44
Permeability	Metabolic stabilityility prioritized	0.43
Permeability	Metabolic stabilityility prioritized	0.45
Permeability	Metabolic stabilityility prioritized	0.44
Permeability	Metabolic stabilityility prioritized	0.43
Permeability	Metabolic stabilityility prioritized	0.43
Permeability	Metabolic stabilityility prioritized	0.46
Permeability	Metabolic stabilityility prioritized	0.42
Permeability	Metabolic stabilityility prioritized	0.44
Permeability	Metabolic stabilityility prioritized	0.46
Permeability	Metabolic stabilityility prioritized	0.32
Permeability	Metabolic stabilityility prioritized	0.36
Permeability	Metabolic stabilityility prioritized	0.35
Permeability	Metabolic stabilityility prioritized	0.37
Permeability	Metabolic stabilityility prioritized	0.37
Permeability	Metabolic stabilityility prioritized	0.35
Permeability	Metabolic stabilityility prioritized	0.36
Permeability	Metabolic stabilityility prioritized	0.41
Permeability	Metabolic stabilityility prioritized	0.26
Permeability	Metabolic stabilityility prioritized	0.75
Permeability	Metabolic stabilityility prioritized	0.29
Permeability	Metabolic stabilityility prioritized	0.84
Permeability	Metabolic stabilityility prioritized	0.27
Permeability	Metabolic stabilityility prioritized	0.2
Permeability	Metabolic stabilityility prioritized	0.65
Permeability	Metabolic stabilityility prioritized	0.56
Permeability	Metabolic stabilityility prioritized	0.47
Permeability	Metabolic stabilityility prioritized	0.41
Permeability	Metabolic stabilityility prioritized	0.4
Permeability	Metabolic stabilityility prioritized	0.42
Permeability	Metabolic stabilityility prioritized	0.39
Permeability	Metabolic stabilityility prioritized	0.38
Permeability	Metabolic stabilityility prioritized	0.43
Permeability	Metabolic stabilityility prioritized	0.39
Permeability	Metabolic stabilityility prioritized	0.24
Permeability	Metabolic stabilityility prioritized	0.41
Permeability	Metabolic stabilityility prioritized	0.39
Permeability	Metabolic stabilityility prioritized	0.42
Permeability	Metabolic stabilityility prioritized	0.42
Permeability	Metabolic stabilityility prioritized	0.41
Permeability	Metabolic stabilityility prioritized	0.41
Permeability	Metabolic stabilityility prioritized	0.37
Permeability	Metabolic stabilityility prioritized	0.41
Permeability	Metabolic stabilityility prioritized	0.41
Permeability	Metabolic stabilityility prioritized	0.39
Permeability	Metabolic stabilityility prioritized	0.4
Permeability	Metabolic stabilityility prioritized	0.4
Inhibitory activity	Permeabilityeability prioritized	0.75
Inhibitory activity	Permeabilityeability prioritized	0.84
Inhibitory activity	Permeabilityeability prioritized	0.38
Inhibitory activity	Permeabilityeability prioritized	0.58
Inhibitory activity	Permeabilityeability prioritized	0.29
Inhibitory activity	Permeabilityeability prioritized	0.47
Inhibitory activity	Permeabilityeability prioritized	0.85
Inhibitory activity	Permeabilityeability prioritized	0.63
Inhibitory activity	Permeabilityeability prioritized	0.42
Inhibitory activity	Permeabilityeability prioritized	0.69
Inhibitory activity	Permeabilityeability prioritized	0.67
Inhibitory activity	Permeabilityeability prioritized	0.66
Inhibitory activity	Permeabilityeability prioritized	0.66
Inhibitory activity	Permeabilityeability prioritized	0.65
Inhibitory activity	Permeabilityeability prioritized	0.68
Inhibitory activity	Permeabilityeability prioritized	0.67
Inhibitory activity	Permeabilityeability prioritized	0.67
Inhibitory activity	Permeabilityeability prioritized	0.67
Inhibitory activity	Permeabilityeability prioritized	0.67
Inhibitory activity	Permeabilityeability prioritized	0.68
Inhibitory activity	Permeabilityeability prioritized	0.65
Inhibitory activity	Permeabilityeability prioritized	0.66
Inhibitory activity	Permeabilityeability prioritized	0.66
Inhibitory activity	Permeabilityeability prioritized	0.66
Inhibitory activity	Permeabilityeability prioritized	0.67
Inhibitory activity	Permeabilityeability prioritized	0.66
Inhibitory activity	Permeabilityeability prioritized	0.67
Inhibitory activity	Permeabilityeability prioritized	0.67
Inhibitory activity	Permeabilityeability prioritized	0.65
Inhibitory activity	Permeabilityeability prioritized	0.68
Inhibitory activity	Permeabilityeability prioritized	0.11
Inhibitory activity	Permeabilityeability prioritized	0.63
Inhibitory activity	Permeabilityeability prioritized	0.58
Inhibitory activity	Permeabilityeability prioritized	0.13
Inhibitory activity	Permeabilityeability prioritized	0.9
Inhibitory activity	Permeabilityeability prioritized	0.61
Inhibitory activity	Permeabilityeability prioritized	0.17
Inhibitory activity	Permeabilityeability prioritized	0.36
Inhibitory activity	Permeabilityeability prioritized	0.57
Inhibitory activity	Permeabilityeability prioritized	0.47
Inhibitory activity	Permeabilityeability prioritized	0.31
Inhibitory activity	Permeabilityeability prioritized	0.21
Inhibitory activity	Permeabilityeability prioritized	0.23
Inhibitory activity	Permeabilityeability prioritized	0.56
Inhibitory activity	Permeabilityeability prioritized	0.59
Inhibitory activity	Permeabilityeability prioritized	0.62
Inhibitory activity	Permeabilityeability prioritized	0.63
Inhibitory activity	Permeabilityeability prioritized	0.63
Inhibitory activity	Permeabilityeability prioritized	0.61
Inhibitory activity	Permeabilityeability prioritized	0.61
Inhibitory activity	Permeabilityeability prioritized	0.6
Inhibitory activity	Permeabilityeability prioritized	0.62
Inhibitory activity	Permeabilityeability prioritized	0.65
Inhibitory activity	Permeabilityeability prioritized	0.67
Inhibitory activity	Permeabilityeability prioritized	0.7
Inhibitory activity	Permeabilityeability prioritized	0.64
Inhibitory activity	Permeabilityeability prioritized	0.64
Inhibitory activity	Permeabilityeability prioritized	0.65
Inhibitory activity	Permeabilityeability prioritized	0.63
Inhibitory activity	Permeabilityeability prioritized	0.63
Inhibitory activity	Permeabilityeability prioritized	0.58
Inhibitory activity	Permeabilityeability prioritized	0.17
Inhibitory activity	Permeabilityeability prioritized	0.84
Inhibitory activity	Permeabilityeability prioritized	0.62
Inhibitory activity	Permeabilityeability prioritized	0.66
Inhibitory activity	Permeabilityeability prioritized	0.14
Inhibitory activity	Permeabilityeability prioritized	0.38
Inhibitory activity	Permeabilityeability prioritized	0.76
Inhibitory activity	Permeabilityeability prioritized	0.15
Inhibitory activity	Permeabilityeability prioritized	0.28
Inhibitory activity	Permeabilityeability prioritized	0.65
Inhibitory activity	Permeabilityeability prioritized	0.68
Inhibitory activity	Permeabilityeability prioritized	0.61
Inhibitory activity	Permeabilityeability prioritized	0.6
Inhibitory activity	Permeabilityeability prioritized	0.61
Inhibitory activity	Permeabilityeability prioritized	0.6
Inhibitory activity	Permeabilityeability prioritized	0.6
Inhibitory activity	Permeabilityeability prioritized	0.59
Inhibitory activity	Permeabilityeability prioritized	0.59
Inhibitory activity	Permeabilityeability prioritized	0.59
Inhibitory activity	Permeabilityeability prioritized	0.58
Inhibitory activity	Permeabilityeability prioritized	0.56
Inhibitory activity	Permeabilityeability prioritized	0.55
Inhibitory activity	Permeabilityeability prioritized	0.55
Inhibitory activity	Permeabilityeability prioritized	0.52
Inhibitory activity	Permeabilityeability prioritized	0.53
Inhibitory activity	Permeabilityeability prioritized	0.53
Inhibitory activity	Permeabilityeability prioritized	0.53
Inhibitory activity	Permeabilityeability prioritized	0.53
Inhibitory activity	Permeabilityeability prioritized	0.52
Inhibitory activity	Permeabilityeability prioritized	0.31
Inhibitory activity	Permeabilityeability prioritized	0.23
Inhibitory activity	Permeabilityeability prioritized	0.17
Inhibitory activity	Permeabilityeability prioritized	0.15
Inhibitory activity	Permeabilityeability prioritized	0.23
Inhibitory activity	Permeabilityeability prioritized	0.24
Inhibitory activity	Permeabilityeability prioritized	0.23
Inhibitory activity	Permeabilityeability prioritized	0.23
Inhibitory activity	Permeabilityeability prioritized	0.19
Inhibitory activity	Permeabilityeability prioritized	0.18
Inhibitory activity	Permeabilityeability prioritized	0.1
Inhibitory activity	Permeabilityeability prioritized	0.13
Inhibitory activity	Permeabilityeability prioritized	0.13
Inhibitory activity	Permeabilityeability prioritized	0.1
Inhibitory activity	Permeabilityeability prioritized	0.18
Inhibitory activity	Permeabilityeability prioritized	0.19
Inhibitory activity	Permeabilityeability prioritized	0.18
Inhibitory activity	Permeabilityeability prioritized	0.18
Inhibitory activity	Permeabilityeability prioritized	0.18
Inhibitory activity	Permeabilityeability prioritized	0.19
Inhibitory activity	Permeabilityeability prioritized	0.2
Inhibitory activity	Permeabilityeability prioritized	0.19
Inhibitory activity	Permeabilityeability prioritized	0.18
Inhibitory activity	Permeabilityeability prioritized	0.2
Inhibitory activity	Permeabilityeability prioritized	0.2
Inhibitory activity	Permeabilityeability prioritized	0.19
Inhibitory activity	Permeabilityeability prioritized	0.2
Inhibitory activity	Permeabilityeability prioritized	0.18
Inhibitory activity	Permeabilityeability prioritized	0.18
Inhibitory activity	Permeabilityeability prioritized	0.18
Inhibitory activity	Permeabilityeability prioritized	0.64
Inhibitory activity	Permeabilityeability prioritized	0.21
Inhibitory activity	Permeabilityeability prioritized	0.18
Inhibitory activity	Permeabilityeability prioritized	0.22
Inhibitory activity	Permeabilityeability prioritized	0.37
Inhibitory activity	Permeabilityeability prioritized	0.74
Inhibitory activity	Permeabilityeability prioritized	0.89
Inhibitory activity	Permeabilityeability prioritized	0.18
Inhibitory activity	Permeabilityeability prioritized	0.82
Inhibitory activity	Permeabilityeability prioritized	0.53
Inhibitory activity	Permeabilityeability prioritized	0.26
Inhibitory activity	Permeabilityeability prioritized	0.19
Inhibitory activity	Permeabilityeability prioritized	0.17
Inhibitory activity	Permeabilityeability prioritized	0.21
Inhibitory activity	Permeabilityeability prioritized	0.21
Inhibitory activity	Permeabilityeability prioritized	0.19
Inhibitory activity	Permeabilityeability prioritized	0.2
Inhibitory activity	Permeabilityeability prioritized	0.1
Inhibitory activity	Permeabilityeability prioritized	0.21
Inhibitory activity	Permeabilityeability prioritized	0.17
Inhibitory activity	Permeabilityeability prioritized	0.29
Inhibitory activity	Permeabilityeability prioritized	0.27
Inhibitory activity	Permeabilityeability prioritized	0.31
Inhibitory activity	Permeabilityeability prioritized	0.36
Inhibitory activity	Permeabilityeability prioritized	0.42
Inhibitory activity	Permeabilityeability prioritized	0.3
Inhibitory activity	Permeabilityeability prioritized	0.28
Inhibitory activity	Permeabilityeability prioritized	0.27
Inhibitory activity	Permeabilityeability prioritized	0.28
Inhibitory activity	Permeabilityeability prioritized	0.28
Metabolic stability	Permeabilityeability prioritized	0.44
Metabolic stability	Permeabilityeability prioritized	0.43
Metabolic stability	Permeabilityeability prioritized	0.13
Metabolic stability	Permeabilityeability prioritized	0.31
Metabolic stability	Permeabilityeability prioritized	0.26
Metabolic stability	Permeabilityeability prioritized	0.71
Metabolic stability	Permeabilityeability prioritized	0.26
Metabolic stability	Permeabilityeability prioritized	0.16
Metabolic stability	Permeabilityeability prioritized	0.68
Metabolic stability	Permeabilityeability prioritized	0.63
Metabolic stability	Permeabilityeability prioritized	0.12
Metabolic stability	Permeabilityeability prioritized	0.21
Metabolic stability	Permeabilityeability prioritized	0.15
Metabolic stability	Permeabilityeability prioritized	0.13
Metabolic stability	Permeabilityeability prioritized	0.18
Metabolic stability	Permeabilityeability prioritized	0.18
Metabolic stability	Permeabilityeability prioritized	0.17
Metabolic stability	Permeabilityeability prioritized	0.17
Metabolic stability	Permeabilityeability prioritized	0.19
Metabolic stability	Permeabilityeability prioritized	0.17
Metabolic stability	Permeabilityeability prioritized	0.18
Metabolic stability	Permeabilityeability prioritized	0.16
Metabolic stability	Permeabilityeability prioritized	0.17
Metabolic stability	Permeabilityeability prioritized	0.18
Metabolic stability	Permeabilityeability prioritized	0.29
Metabolic stability	Permeabilityeability prioritized	0.25
Metabolic stability	Permeabilityeability prioritized	0.26
Metabolic stability	Permeabilityeability prioritized	0.26
Metabolic stability	Permeabilityeability prioritized	0.26
Metabolic stability	Permeabilityeability prioritized	0.26
Metabolic stability	Permeabilityeability prioritized	0.39
Metabolic stability	Permeabilityeability prioritized	0.77
Metabolic stability	Permeabilityeability prioritized	0.28
Metabolic stability	Permeabilityeability prioritized	0.52
Metabolic stability	Permeabilityeability prioritized	0.56
Metabolic stability	Permeabilityeability prioritized	0.57
Metabolic stability	Permeabilityeability prioritized	0.9
Metabolic stability	Permeabilityeability prioritized	0.34
Metabolic stability	Permeabilityeability prioritized	0.8
Metabolic stability	Permeabilityeability prioritized	0.37
Metabolic stability	Permeabilityeability prioritized	0.46
Metabolic stability	Permeabilityeability prioritized	0.42
Metabolic stability	Permeabilityeability prioritized	0.49
Metabolic stability	Permeabilityeability prioritized	0.45
Metabolic stability	Permeabilityeability prioritized	0.42
Metabolic stability	Permeabilityeability prioritized	0.39
Metabolic stability	Permeabilityeability prioritized	0.41
Metabolic stability	Permeabilityeability prioritized	0.4
Metabolic stability	Permeabilityeability prioritized	0.4
Metabolic stability	Permeabilityeability prioritized	0.39
Metabolic stability	Permeabilityeability prioritized	0.37
Metabolic stability	Permeabilityeability prioritized	0.39
Metabolic stability	Permeabilityeability prioritized	0.38
Metabolic stability	Permeabilityeability prioritized	0.37
Metabolic stability	Permeabilityeability prioritized	0.34
Metabolic stability	Permeabilityeability prioritized	0.42
Metabolic stability	Permeabilityeability prioritized	0.42
Metabolic stability	Permeabilityeability prioritized	0.42
Metabolic stability	Permeabilityeability prioritized	0.41
Metabolic stability	Permeabilityeability prioritized	0.41
Metabolic stability	Permeabilityeability prioritized	0.38
Metabolic stability	Permeabilityeability prioritized	0.39
Metabolic stability	Permeabilityeability prioritized	0.26
Metabolic stability	Permeabilityeability prioritized	0.52
Metabolic stability	Permeabilityeability prioritized	0.76
Metabolic stability	Permeabilityeability prioritized	0.62
Metabolic stability	Permeabilityeability prioritized	0.47
Metabolic stability	Permeabilityeability prioritized	0.18
Metabolic stability	Permeabilityeability prioritized	0.47
Metabolic stability	Permeabilityeability prioritized	0.83
Metabolic stability	Permeabilityeability prioritized	0.47
Metabolic stability	Permeabilityeability prioritized	0.45
Metabolic stability	Permeabilityeability prioritized	0.49
Metabolic stability	Permeabilityeability prioritized	0.5
Metabolic stability	Permeabilityeability prioritized	0.5
Metabolic stability	Permeabilityeability prioritized	0.49
Metabolic stability	Permeabilityeability prioritized	0.5
Metabolic stability	Permeabilityeability prioritized	0.5
Metabolic stability	Permeabilityeability prioritized	0.51
Metabolic stability	Permeabilityeability prioritized	0.49
Metabolic stability	Permeabilityeability prioritized	0.49
Metabolic stability	Permeabilityeability prioritized	0.48
Metabolic stability	Permeabilityeability prioritized	0.48
Metabolic stability	Permeabilityeability prioritized	0.49
Metabolic stability	Permeabilityeability prioritized	0.51
Metabolic stability	Permeabilityeability prioritized	0.5
Metabolic stability	Permeabilityeability prioritized	0.51
Metabolic stability	Permeabilityeability prioritized	0.52
Metabolic stability	Permeabilityeability prioritized	0.53
Metabolic stability	Permeabilityeability prioritized	0.51
Metabolic stability	Permeabilityeability prioritized	0.14
Metabolic stability	Permeabilityeability prioritized	0.21
Metabolic stability	Permeabilityeability prioritized	0.26
Metabolic stability	Permeabilityeability prioritized	0.18
Metabolic stability	Permeabilityeability prioritized	0.26
Metabolic stability	Permeabilityeability prioritized	0.29
Metabolic stability	Permeabilityeability prioritized	0.26
Metabolic stability	Permeabilityeability prioritized	0.24
Metabolic stability	Permeabilityeability prioritized	0.34
Metabolic stability	Permeabilityeability prioritized	0.46
Metabolic stability	Permeabilityeability prioritized	0.42
Metabolic stability	Permeabilityeability prioritized	0.4
Metabolic stability	Permeabilityeability prioritized	0.37
Metabolic stability	Permeabilityeability prioritized	0.37
Metabolic stability	Permeabilityeability prioritized	0.36
Metabolic stability	Permeabilityeability prioritized	0.37
Metabolic stability	Permeabilityeability prioritized	0.36
Metabolic stability	Permeabilityeability prioritized	0.37
Metabolic stability	Permeabilityeability prioritized	0.35
Metabolic stability	Permeabilityeability prioritized	0.36
Metabolic stability	Permeabilityeability prioritized	0.37
Metabolic stability	Permeabilityeability prioritized	0.35
Metabolic stability	Permeabilityeability prioritized	0.35
Metabolic stability	Permeabilityeability prioritized	0.36
Metabolic stability	Permeabilityeability prioritized	0.35
Metabolic stability	Permeabilityeability prioritized	0.36
Metabolic stability	Permeabilityeability prioritized	0.37
Metabolic stability	Permeabilityeability prioritized	0.34
Metabolic stability	Permeabilityeability prioritized	0.35
Metabolic stability	Permeabilityeability prioritized	0.34
Metabolic stability	Permeabilityeability prioritized	0.7
Metabolic stability	Permeabilityeability prioritized	0.25
Metabolic stability	Permeabilityeability prioritized	0.32
Metabolic stability	Permeabilityeability prioritized	0.17
Metabolic stability	Permeabilityeability prioritized	0.12
Metabolic stability	Permeabilityeability prioritized	0.22
Metabolic stability	Permeabilityeability prioritized	0.62
Metabolic stability	Permeabilityeability prioritized	0.19
Metabolic stability	Permeabilityeability prioritized	0.42
Metabolic stability	Permeabilityeability prioritized	0.6
Metabolic stability	Permeabilityeability prioritized	0.34
Metabolic stability	Permeabilityeability prioritized	0.36
Metabolic stability	Permeabilityeability prioritized	0.36
Metabolic stability	Permeabilityeability prioritized	0.39
Metabolic stability	Permeabilityeability prioritized	0.4
Metabolic stability	Permeabilityeability prioritized	0.35
Metabolic stability	Permeabilityeability prioritized	0.36
Metabolic stability	Permeabilityeability prioritized	0.41
Metabolic stability	Permeabilityeability prioritized	0.37
Metabolic stability	Permeabilityeability prioritized	0.35
Metabolic stability	Permeabilityeability prioritized	0.39
Metabolic stability	Permeabilityeability prioritized	0.38
Metabolic stability	Permeabilityeability prioritized	0.4
Metabolic stability	Permeabilityeability prioritized	0.42
Metabolic stability	Permeabilityeability prioritized	0.42
Metabolic stability	Permeabilityeability prioritized	0.45
Metabolic stability	Permeabilityeability prioritized	0.37
Metabolic stability	Permeabilityeability prioritized	0.38
Metabolic stability	Permeabilityeability prioritized	0.39
Metabolic stability	Permeabilityeability prioritized	0.38
Permeability	Permeabilityeability prioritized	0.37
Permeability	Permeabilityeability prioritized	0.46
Permeability	Permeabilityeability prioritized	0.86
Permeability	Permeabilityeability prioritized	0.68
Permeability	Permeabilityeability prioritized	0.16
Permeability	Permeabilityeability prioritized	0.59
Permeability	Permeabilityeability prioritized	0.36
Permeability	Permeabilityeability prioritized	0.51
Permeability	Permeabilityeability prioritized	0.72
Permeability	Permeabilityeability prioritized	0.75
Permeability	Permeabilityeability prioritized	0.51
Permeability	Permeabilityeability prioritized	0.46
Permeability	Permeabilityeability prioritized	0.54
Permeability	Permeabilityeability prioritized	0.57
Permeability	Permeabilityeability prioritized	0.52
Permeability	Permeabilityeability prioritized	0.52
Permeability	Permeabilityeability prioritized	0.51
Permeability	Permeabilityeability prioritized	0.52
Permeability	Permeabilityeability prioritized	0.52
Permeability	Permeabilityeability prioritized	0.52
Permeability	Permeabilityeability prioritized	0.52
Permeability	Permeabilityeability prioritized	0.51
Permeability	Permeabilityeability prioritized	0.52
Permeability	Permeabilityeability prioritized	0.52
Permeability	Permeabilityeability prioritized	0.49
Permeability	Permeabilityeability prioritized	0.51
Permeability	Permeabilityeability prioritized	0.52
Permeability	Permeabilityeability prioritized	0.53
Permeability	Permeabilityeability prioritized	0.5
Permeability	Permeabilityeability prioritized	0.5
Permeability	Permeabilityeability prioritized	0.9
Permeability	Permeabilityeability prioritized	0.81
Permeability	Permeabilityeability prioritized	0.25
Permeability	Permeabilityeability prioritized	0.44
Permeability	Permeabilityeability prioritized	0.42
Permeability	Permeabilityeability prioritized	0.71
Permeability	Permeabilityeability prioritized	0.64
Permeability	Permeabilityeability prioritized	0.1
Permeability	Permeabilityeability prioritized	0.25
Permeability	Permeabilityeability prioritized	0.64
Permeability	Permeabilityeability prioritized	0.47
Permeability	Permeabilityeability prioritized	0.5
Permeability	Permeabilityeability prioritized	0.51
Permeability	Permeabilityeability prioritized	0.44
Permeability	Permeabilityeability prioritized	0.46
Permeability	Permeabilityeability prioritized	0.46
Permeability	Permeabilityeability prioritized	0.47
Permeability	Permeabilityeability prioritized	0.46
Permeability	Permeabilityeability prioritized	0.48
Permeability	Permeabilityeability prioritized	0.49
Permeability	Permeabilityeability prioritized	0.48
Permeability	Permeabilityeability prioritized	0.5
Permeability	Permeabilityeability prioritized	0.54
Permeability	Permeabilityeability prioritized	0.56
Permeability	Permeabilityeability prioritized	0.59
Permeability	Permeabilityeability prioritized	0.55
Permeability	Permeabilityeability prioritized	0.54
Permeability	Permeabilityeability prioritized	0.54
Permeability	Permeabilityeability prioritized	0.54
Permeability	Permeabilityeability prioritized	0.55
Permeability	Permeabilityeability prioritized	0.42
Permeability	Permeabilityeability prioritized	0.79
Permeability	Permeabilityeability prioritized	0.89
Permeability	Permeabilityeability prioritized	0.34
Permeability	Permeabilityeability prioritized	0.18
Permeability	Permeabilityeability prioritized	0.71
Permeability	Permeabilityeability prioritized	0.65
Permeability	Permeabilityeability prioritized	0.75
Permeability	Permeabilityeability prioritized	0.74
Permeability	Permeabilityeability prioritized	0.51
Permeability	Permeabilityeability prioritized	0.43
Permeability	Permeabilityeability prioritized	0.42
Permeability	Permeabilityeability prioritized	0.45
Permeability	Permeabilityeability prioritized	0.45
Permeability	Permeabilityeability prioritized	0.45
Permeability	Permeabilityeability prioritized	0.46
Permeability	Permeabilityeability prioritized	0.46
Permeability	Permeabilityeability prioritized	0.46
Permeability	Permeabilityeability prioritized	0.46
Permeability	Permeabilityeability prioritized	0.46
Permeability	Permeabilityeability prioritized	0.47
Permeability	Permeabilityeability prioritized	0.48
Permeability	Permeabilityeability prioritized	0.48
Permeability	Permeabilityeability prioritized	0.48
Permeability	Permeabilityeability prioritized	0.48
Permeability	Permeabilityeability prioritized	0.48
Permeability	Permeabilityeability prioritized	0.48
Permeability	Permeabilityeability prioritized	0.48
Permeability	Permeabilityeability prioritized	0.48
Permeability	Permeabilityeability prioritized	0.47
Permeability	Permeabilityeability prioritized	0.47
Permeability	Permeabilityeability prioritized	0.49
Permeability	Permeabilityeability prioritized	0.49
Permeability	Permeabilityeability prioritized	0.49
Permeability	Permeabilityeability prioritized	0.47
Permeability	Permeabilityeability prioritized	0.41
Permeability	Permeabilityeability prioritized	0.5
Permeability	Permeabilityeability prioritized	0.47
Permeability	Permeabilityeability prioritized	0.48
Permeability	Permeabilityeability prioritized	0.47
Permeability	Permeabilityeability prioritized	0.5
Permeability	Permeabilityeability prioritized	0.44
Permeability	Permeabilityeability prioritized	0.59
Permeability	Permeabilityeability prioritized	0.66
Permeability	Permeabilityeability prioritized	0.51
Permeability	Permeabilityeability prioritized	0.52
Permeability	Permeabilityeability prioritized	0.52
Permeability	Permeabilityeability prioritized	0.52
Permeability	Permeabilityeability prioritized	0.51
Permeability	Permeabilityeability prioritized	0.52
Permeability	Permeabilityeability prioritized	0.52
Permeability	Permeabilityeability prioritized	0.52
Permeability	Permeabilityeability prioritized	0.52
Permeability	Permeabilityeability prioritized	0.52
Permeability	Permeabilityeability prioritized	0.52
Permeability	Permeabilityeability prioritized	0.53
Permeability	Permeabilityeability prioritized	0.53
Permeability	Permeabilityeability prioritized	0.52
Permeability	Permeabilityeability prioritized	0.53
Permeability	Permeabilityeability prioritized	0.53
Permeability	Permeabilityeability prioritized	0.21
Permeability	Permeabilityeability prioritized	0.71
Permeability	Permeabilityeability prioritized	0.19
Permeability	Permeabilityeability prioritized	0.85
Permeability	Permeabilityeability prioritized	0.56
Permeability	Permeabilityeability prioritized	0.22
Permeability	Permeabilityeability prioritized	0.59
Permeability	Permeabilityeability prioritized	0.89
Permeability	Permeabilityeability prioritized	0.29
Permeability	Permeabilityeability prioritized	0.62
Permeability	Permeabilityeability prioritized	0.52
Permeability	Permeabilityeability prioritized	0.53
Permeability	Permeabilityeability prioritized	0.53
Permeability	Permeabilityeability prioritized	0.56
Permeability	Permeabilityeability prioritized	0.57
Permeability	Permeabilityeability prioritized	0.52
Permeability	Permeabilityeability prioritized	0.55
Permeability	Permeabilityeability prioritized	0.5
Permeability	Permeabilityeability prioritized	0.54
Permeability	Permeabilityeability prioritized	0.56
Permeability	Permeabilityeability prioritized	0.52
Permeability	Permeabilityeability prioritized	0.52
Permeability	Permeabilityeability prioritized	0.53
Permeability	Permeabilityeability prioritized	0.54
Permeability	Permeabilityeability prioritized	0.54
Permeability	Permeabilityeability prioritized	0.55
Permeability	Permeabilityeability prioritized	0.51
Permeability	Permeabilityeability prioritized	0.51
Permeability	Permeabilityeability prioritized	0.52
Permeability	Permeabilityeability prioritized	0.52

## Sheet: Fig. 5b-d
Panel	SMILES	Pred. Inhibitory activity	Pred. Metabolic stability	Pred. Permeability	Rel. Inhibitory activity	Rel. Metabolic stability	Rel. Permeability
b	COc1cc2ncnc(Nc3cccc(Cl)c3F)c2cc1OCCCN1CCN(CCN2CCOCC2)CC1	7.66305	59.4666	22.3601	0.983607	0.728571	0.580247
b	COc1cc2ncnc(Nc3cccc(Nc4cccc(C(F)(F)F)c4)c3)c2cc1OC	7.79164	72.1756	12.179	0.954545	0.66	0.66
b	COc1cc2ncnc(Nc3cccc(Nc4cccc(C#N)c4)c3)c2cc1OC	6.70744	60.1258	6.91949	0.954545	0.66	0.66
b	COc1cc2ncnc(Nc3cccc(Cl)c3F)c2cc1OCC1CCC(CCC2CCN(C)CC2)CC1	8.08366	82.3556	2.82301	0.951613	0.676056	0.592593
c	COc1cc(COc2cc3c(Nc4ccc(F)c(Cl)c4)ncnc3cc2OC)ccc1OCCCN1CCOCC1	7.71505	54.7857	14.3814	0.882353	0.882353	0.397959
c	COc1cc2ncnc(Nc3ccc(Cl)c(F)c3)c2cc1OCCCN1CCOCC1	8.10301	55.1801	15.8215	0.875	0.875	0.434783
c	COc1cc2ncnc(Nc3ccc(F)c(Cl)c3)c2cc1OCCCN1CCC(CN2CCOCC2)CC1	7.79546	58.236	8.0737	0.869565	0.869565	0.431579
c	COc1cc2ncnc(Nc3ccc(F)c(Cl)c3)c2cc1OCCCN1CCC(C2CCOCC2)CC1	7.65678	68.8814	11.4872	0.865672	0.865672	0.450549
d	CNC(=O)CN1CCC(CCOC(=O)N2CCC(Oc3cc4c(Nc5cccc(Cl)c5F)ncnc4cc3OC)CC2)CC1	8.05971	60.1688	11.5171	0.82716	0.393939	0.82716
d	CNC(=O)CN1CCC(COc2cc3c(Nc4cccc(Cl)c4F)ncnc3cc2OC)CC1	8.138	67.2234	14.7291	0.824324	0.54321	0.824324
d	COc1cc2ncnc(Nc3cccc(Cl)c3F)c2cc1OC1CCN(CC(=O)N(C)C)CC1	7.99349	63.7979	21.1903	0.835616	0.422222	0.824324
d	CNC(=O)N1CCC(Oc2cc3c(Nc4cccc(Cl)c4F)ncnc3cc2OC)CC1	7.65493	62.043	11.7614	0.819444	0.423529	0.819444

## Sheet: Fig. 6b
SMILES	Pred. Inhibitory activity	Pred. Metabolic stability	Pred. Permeability	Rel. Inhibitory activity	Rel. Metabolic stability	Rel. Permeability
COc1cc2ncnc(Nc3ccc(F)cc3)c2cc1OC	6.72791	74.1249	21.9299	0.7619	0.5	0.39189
COc1cc2ncnc(Nc3ccc(F)c(Cl)c3)c2cc1OC	7.58752	67.5494	25.5329	0.8125	0.68333	0.42105
COc1cc2ncnc(Nc3ccc(F)c(Cl)c3)c2cc1OC1CCN(C)CC1	7.89857	81.807	18.3395	0.78125	0.6338	0.5375
COc1cc2ncnc(Nc3cccc(Cl)c3)c2cc1OC	7.84998	65.051	16.4035	0.67442	0.5	0.41333
COc1cc2ncnc(Nc3cc(F)cc(C(F)(F)F)c3)c2cc1OC	7.04262	72.5045	15.3391	0.79167	0.41667	0.34568

## Sheet: Fig. S3
SMILES	Pred. Inhibitory activity	Pred. Metabolic stability	Pred. Permeability	Rel. Inhibitory activity	Rel. Metabolic stability	Rel. Permeability
COc1cc2ncnc(Nc3cccc(C(C)(F)CC4CN(C)C4)c3)c2cc1OC	7.95574	71.261	7.08986	0.661017	0.532258	0.532258
COc1cc2ncnc(Nc3ccc(OC)c(Cl)c3F)c2cc1OC1CCN(C)CC1	8.12357	69.0565	5.83041	0.793651	0.569444	0.597403
COc1cc2ncnc(Nc3ccc(Cl)c(F)c3)c2cc1OCCCN1CCN(C)CC1	8.03639	70.5133	5.69947	0.796875	0.735294	0.494118
COc1cc2ncnc(Nc3cccc(F)c3)c2cc1OCC1(F)CNC(C)(C)C1	7.91646	73.8097	5.91907	0.672414	0.515625	0.515625
COc1cc2ncnc(Nc3ccc(F)c(Cl)c3)c2cc1OCCC1CN(C)C1	8.02433	72.6084	4.71389	0.746269	0.685714	0.447761
COc1cc2ncnc(Nc3cccc(F)c3)c2cc1OCCC(CO)(CO)c1cccc(F)c1	7.79794	70.1285	11.8266	0.696429	0.532258	0.532258
COc1cc2ncnc(Nc3cccc(Cl)c3F)c2cc1OC	7.87568	68.1169	21.8738	0.736842	0.557692	0.626866
CNCCOCCCN1CC(Oc2cc3c(Nc4ccc(F)c(Cl)c4)ncnc3cc2OC)C1	7.59355	74.581	7.21601	0.753425	0.641026	0.483516
CNCc1ccc(-c2cccc(Nc3ncnc4cc(OC)c(OC)cc34)c2)o1	7.5438	79.3358	9.55937	0.654545	0.578947	0.578947
COc1cc2ncnc(Nc3ccc(Cl)c(F)c3)c2cc1OC1CCNCC1	7.84602	74.3312	3.36047	0.681818	0.493506	0.487805
COc1cc2ncnc(Nc3cccc(-c4ccc(F)cc4OCCO)c3)c2cc1OC	7.59912	69.3887	14.0129	0.660714	0.55	0.55
COc1cc2ncnc(Nc3cccc(O)c3)c2cc1OC1CCN(C)CC1	7.78677	67.4307	4.57955	0.692308	0.55	0.55
COc1cc2ncnc(Nc3ccc(Cl)c(F)c3)c2cc1OCCO	7.52354	67.4308	14.5064	0.851852	0.594203	0.508475
COc1ccc(Nc2ncnc3cc(OC)c(OC)cc23)cc1CCC1CC1	7.38893	66.5125	10.326	0.653061	0.535714	0.535714
COc1cc2ncnc(Nc3cccc(C(=O)Nc4ccccc4F)c3)c2cc1OC	7.31405	66.7835	11.7915	0.724138	0.559322	0.559322

## Sheet: Fig. S4
SMILES	Pred. Inhibitory activity	Pred. Metabolic stability	Pred. Permeability	Rel. Inhibitory activity	Rel. Metabolic stability	Rel. Permeability
OCC(F)(CC1CN1)c1ncncc1-c1ncc2n[nH]c(Nc3cc(C(F)(F)F)n[nH]3)c2c1F	7.33319	73.3408	4.31285	0.203883	0.198113	0.207921
FC(F)(F)c1cccc(Nc2[nH]nc3cnc(-c4cncnc4CC4CCC4)nc23)c1	7.22396	89.8468	5.58693	0.329114	0.307692	0.282051
Clc1cccc(Oc2ncnc3cncnc23)c1	7.66961	62.0103	11.9475	0.541667	0.285714	0.403509
CN(C)C(=O)c1cc(-c2[nH]cnc2NCC2CCC(=O)NC2)ccc1Nc1ccnc(OC(F)F)c1	7.35175	78.7712	3.60269	0.245763	0.244898	0.244898
Clc1cccc(Oc2ncnc3cn[nH]c23)c1Cl	7.25247	67.4275	27.647	0.339286	0.381818	0.381818
CNC1CCC(Cc2ncncc2-c2cc3c(Nc4cnnc(C(F)F)c4)[nH]nc3cn2)C1	7.09722	86.5478	6.66104	0.205882	0.186916	0.213592
OC1CC(CNc2nc[nH]c2-c2ccc(Nc3cc(F)cc(OC(F)F)c3)nc2)CN1	7.20256	75.5892	3.22888	0.234694	0.228916	0.261261
OCc1[nH]ncc1-c1ncc2n[nH]c(Nc3cc(C(F)F)ncn3)c2c1F	7.23777	85.8508	2.79432	0.236559	0.188679	0.203125
O=C1COC(CNc2nc[nH]c2-c2ccc(Nc3cc(F)cc(OC(F)F)c3)nc2)CN1	7.06166	79.7708	3.74021	0.252525	0.235294	0.254386
FC(F)Oc1cc(Nc2ccc(-c3cnc[nH]3)cn2)nn1-c1ccccc1	6.87374	75.1729	5.01986	0.22093	0.222222	0.208333
Fc1ccc(-c2ncn(C3CNC3)c2-c2cc(Oc3cccc(Cl)c3)ncn2)cc1	6.84598	67.1919	15.093	0.369863	0.228916	0.333333
FC(F)Oc1ccnc(Nc2ccc(-c3[nH]cnc3C3CC3)cc2)c1	6.93323	82.3944	2.81662	0.329412	0.287879	0.243243
Cc1cc(-c2[nH]cnc2NC2CCOCC2)ccc1Nc1ccnc(OC(F)F)c1	6.67122	76.1246	6.33607	0.247312	0.233333	0.285714
O=C(O)c1cc2ccccc2n1OC(F)F	6.53388	83.1817	6.65563	0.270833	0.264151	0.333333
CS(=O)(=O)C1(c2nc(C(N)=O)c(-c3cc(Oc4cccc(Cl)c4)ncn3)[nH]2)CC1	6.5632	76.2357	4.53918	0.361111	0.242718	0.293478

[truncated: 13 more sheets: Fig. S5, Fig. S6; Table S1, Fig. S7, Fig. S8, Fig. S9, Fig. S10a, Fig. S10b, Fig. S10c, Fig. S11a-c, Fig. S11d, e, Fig. S12, Table S2, Fig. S13]
